# Supplementary material for: BLIT: an R package for seamless integration of command-line bioinformatics tool universe
Source: Bioinform Adv. 2026 Mar 24;6(1):vbag088. doi: 10.1093/bioadv/vbag088 (PMC13183670; doi:10.1093/bioadv/vbag088)
Supplement: vbag088_Supplementary_Data [file vbag088_supplementary_data.zip]

Archive with 5 entries (5 files):
- Supplementary_Table_S5_BLIT_Pipeline_Log.xlsx
- Supplementary_Table_S1_Tools_Dictionary.csv
- Supplementary_Table_S2_Bibliometric_Analysis.xlsx
- Supplementary_Table_S3_Tool_Collection_Worksheet.xlsx
- Supplementary_Table_S4_Comparative_Analysis.xlsx
