# Supplementary material for: BLIT: an R package for seamless integration of command-line bioinformatics tool universe
Source: Bioinform Adv. 2026 Mar 24;6(1):vbag088. doi: 10.1093/bioadv/vbag088 (PMC13183670; doi:10.1093/bioadv/vbag088)
Supplement: vbag088_Supplementary_Data [file vbag088_supplementary_data.zip › Supplementary_Table_S5_BLIT_Pipeline_Log.xlsx]

## Sheet: Sheet1
appmamba is already installed
Running command (2026-01-27 01:24:21): /data/home/dingjia/.local/bin/micromamba
--root-prefix /data/home/dingjia/.local/share/R/blit/appmamba create --yes -p
~/.local/share/R/blit/appmamba/envs/fastp -c
https://mirrors.tuna.tsinghua.edu.cn/anaconda/cloud/conda-forge -c
https://mirrors.tuna.tsinghua.edu.cn/anaconda/cloud/bioconda fastp
https://mirrors.tuna.tsinghua.edu.cn/anaconda/cloud/conda-forge/linux-64 Using cache
https://mirrors.tuna.tsinghua.edu.cn/anaconda/cloud/conda-forge/noarch Using cache
https://mirrors.tuna.tsinghua.edu.cn/anaconda/cloud/bioconda/linux-64 Using cache
https://mirrors.tuna.tsinghua.edu.cn/anaconda/cloud/bioconda/noarch Using cache
https://mirrors.tuna.tsinghua.edu.cn/anaconda/pkgs/main/linux-64 Using cache
https://mirrors.tuna.tsinghua.edu.cn/anaconda/pkgs/main/noarch Using cache
Transaction
Prefix: /data/home/dingjia/.local/share/R/blit/appmamba/envs/fastp
Updating specs:
- fastp
Package Version Build Channel Size
─────────────────────────────────────────────────────────────────────────────────────────────────────────────
Install:
─────────────────────────────────────────────────────────────────────────────────────────────────────────────
+ _libgcc_mutex 0.1 conda_forge mirrors.tuna.tsinghua.edu.cn/anaconda/cloud/conda-forge Cached
+ _openmp_mutex 4.5 2_gnu mirrors.tuna.tsinghua.edu.cn/anaconda/cloud/conda-forge Cached
+ fastp 1.1.0 heae3180_0 mirrors.tuna.tsinghua.edu.cn/anaconda/cloud/bioconda Cached
+ isa-l 2.31.1 hb9d3cd8_1 mirrors.tuna.tsinghua.edu.cn/anaconda/cloud/conda-forge Cached
+ libdeflate 1.22 hb9d3cd8_0 mirrors.tuna.tsinghua.edu.cn/anaconda/cloud/conda-forge Cached
+ libgcc 15.2.0 he0feb66_16 mirrors.tuna.tsinghua.edu.cn/anaconda/cloud/conda-forge Cached
+ libgomp 15.2.0 he0feb66_16 mirrors.tuna.tsinghua.edu.cn/anaconda/cloud/conda-forge Cached
+ libstdcxx 15.2.0 h934c35e_16 mirrors.tuna.tsinghua.edu.cn/anaconda/cloud/conda-forge Cached
Summary:
Install: 8 packages
Total download: 0 B
─────────────────────────────────────────────────────────────────────────────────────────────────────────────
Transaction starting
Linking libgomp-15.2.0-he0feb66_16
Linking _libgcc_mutex-0.1-conda_forge
Linking _openmp_mutex-4.5-2_gnu
Linking libgcc-15.2.0-he0feb66_16
Linking libstdcxx-15.2.0-h934c35e_16
Linking libdeflate-1.22-hb9d3cd8_0
Linking isa-l-2.31.1-hb9d3cd8_1
Linking fastp-1.1.0-heae3180_0
Transaction finished
To activate this environment, use:
micromamba activate fastp
Or to execute a single command in this environment, use:
micromamba run -n fastp mycommand
Running command (2026-01-27 01:24:26): /data/home/dingjia/.local/bin/micromamba
--root-prefix /data/home/dingjia/.local/share/R/blit/appmamba create --yes -p
~/.local/share/R/blit/appmamba/envs/FindCirc -c
https://mirrors.tuna.tsinghua.edu.cn/anaconda/cloud/conda-forge -c
https://mirrors.tuna.tsinghua.edu.cn/anaconda/cloud/bioconda find_circ=1.2
bowtie2 samtools
https://mirrors.tuna.tsinghua.edu.cn/anaconda/cloud/conda-forge/linux-64 Using cache
https://mirrors.tuna.tsinghua.edu.cn/anaconda/cloud/conda-forge/noarch Using cache
https://mirrors.tuna.tsinghua.edu.cn/anaconda/cloud/bioconda/linux-64 Using cache
https://mirrors.tuna.tsinghua.edu.cn/anaconda/cloud/bioconda/noarch Using cache
https://mirrors.tuna.tsinghua.edu.cn/anaconda/pkgs/main/linux-64 Using cache
https://mirrors.tuna.tsinghua.edu.cn/anaconda/pkgs/main/noarch Using cache
Transaction
Prefix: /data/home/dingjia/.local/share/R/blit/appmamba/envs/FindCirc
Updating specs:
- find_circ=1.2
- bowtie2
- samtools
Package Version Build Channel Size
───────────────────────────────────────────────────────────────────────────────────────────────────────────────────────────────
Install:
───────────────────────────────────────────────────────────────────────────────────────────────────────────────────────────────
+ _libgcc_mutex 0.1 conda_forge mirrors.tuna.tsinghua.edu.cn/anaconda/cloud/conda-forge Cached
+ _openmp_mutex 4.5 2_gnu mirrors.tuna.tsinghua.edu.cn/anaconda/cloud/conda-forge Cached
+ bowtie2 2.5.4 h7071971_4 mirrors.tuna.tsinghua.edu.cn/anaconda/cloud/bioconda Cached
+ bzip2 1.0.8 hda65f42_8 mirrors.tuna.tsinghua.edu.cn/anaconda/cloud/conda-forge Cached
+ c-ares 1.34.6 hb03c661_0 mirrors.tuna.tsinghua.edu.cn/anaconda/cloud/conda-forge Cached
+ ca-certificates 2026.1.4 hbd8a1cb_0 mirrors.tuna.tsinghua.edu.cn/anaconda/cloud/conda-forge Cached
+ certifi 2019.11.28 py27h8c360ce_1 mirrors.tuna.tsinghua.edu.cn/anaconda/cloud/conda-forge Cached
+ find_circ 1.2 hdfd78af_0 mirrors.tuna.tsinghua.edu.cn/anaconda/cloud/bioconda Cached
+ htslib 1.17 h6bc39ce_1 mirrors.tuna.tsinghua.edu.cn/anaconda/cloud/bioconda Cached
+ keyutils 1.6.3 hb9d3cd8_0 mirrors.tuna.tsinghua.edu.cn/anaconda/cloud/conda-forge Cached
+ krb5 1.20.1 hf9c8cef_0 mirrors.tuna.tsinghua.edu.cn/anaconda/cloud/conda-forge Cached
+ ld_impl_linux-64 2.45 bootstrap_ha15bf96_5 mirrors.tuna.tsinghua.edu.cn/anaconda/cloud/conda-forge Cached
+ libblas 3.11.0 5_h4a7cf45_openblas mirrors.tuna.tsinghua.edu.cn/anaconda/cloud/conda-forge Cached
+ libcblas 3.11.0 5_h0358290_openblas mirrors.tuna.tsinghua.edu.cn/anaconda/cloud/conda-forge Cached
+ libcurl 7.87.0 h6312ad2_0 mirrors.tuna.tsinghua.edu.cn/anaconda/cloud/conda-forge Cached
+ libdeflate 1.25 h17f619e_0 mirrors.tuna.tsinghua.edu.cn/anaconda/cloud/conda-forge Cached
+ libedit 3.1.20250104 pl5321h7949ede_0 mirrors.tuna.tsinghua.edu.cn/anaconda/cloud/conda-forge Cached
+ libev 4.33 hd590300_2 mirrors.tuna.tsinghua.edu.cn/anaconda/cloud/conda-forge Cached
+ libffi 3.2.1 he1b5a44_1007 mirrors.tuna.tsinghua.edu.cn/anaconda/cloud/conda-forge Cached
+ libgcc 15.2.0 he0feb66_16 mirrors.tuna.tsinghua.edu.cn/anaconda/cloud/conda-forge Cached
+ libgcc-ng 15.2.0 h69a702a_16 mirrors.tuna.tsinghua.edu.cn/anaconda/cloud/conda-forge Cached
+ libgfortran 15.2.0 h69a702a_16 mirrors.tuna.tsinghua.edu.cn/anaconda/cloud/conda-forge Cached
+ libgfortran5 15.2.0 h68bc16d_16 mirrors.tuna.tsinghua.edu.cn/anaconda/cloud/conda-forge Cached
+ libgomp 15.2.0 he0feb66_16 mirrors.tuna.tsinghua.edu.cn/anaconda/cloud/conda-forge Cached
+ liblapack 3.11.0 5_h47877c9_openblas mirrors.tuna.tsinghua.edu.cn/anaconda/cloud/conda-forge Cached
+ libnghttp2 1.51.0 hdcd2b5c_0 mirrors.tuna.tsinghua.edu.cn/anaconda/cloud/conda-forge Cached
+ libopenblas 0.3.30 pthreads_h94d23a6_4 mirrors.tuna.tsinghua.edu.cn/anaconda/cloud/conda-forge Cached
+ libsqlite 3.46.0 hde9e2c9_0 mirrors.tuna.tsinghua.edu.cn/anaconda/cloud/conda-forge Cached
+ libssh2 1.10.0 haa6b8db_3 mirrors.tuna.tsinghua.edu.cn/anaconda/cloud/conda-forge Cached
+ libstdcxx 15.2.0 h934c35e_16 mirrors.tuna.tsinghua.edu.cn/anaconda/cloud/conda-forge Cached
+ libstdcxx-ng 15.2.0 hdf11a46_16 mirrors.tuna.tsinghua.edu.cn/anaconda/cloud/conda-forge Cached
+ libxcrypt 4.4.36 hd590300_1 mirrors.tuna.tsinghua.edu.cn/anaconda/cloud/conda-forge Cached
+ libzlib 1.2.13 h4ab18f5_6 mirrors.tuna.tsinghua.edu.cn/anaconda/cloud/conda-forge Cached
+ ncurses 6.5 h2d0b736_3 mirrors.tuna.tsinghua.edu.cn/anaconda/cloud/conda-forge Cached
+ numpy 1.16.5 py27h95a1406_0 mirrors.tuna.tsinghua.edu.cn/anaconda/cloud/conda-forge Cached
+ openssl 1.1.1w hd590300_0 mirrors.tuna.tsinghua.edu.cn/anaconda/cloud/conda-forge Cached
+ perl 5.32.1 7_hd590300_perl5 mirrors.tuna.tsinghua.edu.cn/anaconda/cloud/conda-forge Cached
+ pip 20.1.1 pyh9f0ad1d_0 mirrors.tuna.tsinghua.edu.cn/anaconda/cloud/conda-forge Cached
+ pysam 0.20.0 py27h7835474_0 mirrors.tuna.tsinghua.edu.cn/anaconda/cloud/bioconda Cached
+ python 2.7.15 h5a48372_1011_cpython mirrors.tuna.tsinghua.edu.cn/anaconda/cloud/conda-forge Cached
+ python_abi 2.7 1_cp27mu mirrors.tuna.tsinghua.edu.cn/anaconda/cloud/conda-forge Cached
+ readline 8.3 h853b02a_0 mirrors.tuna.tsinghua.edu.cn/anaconda/cloud/conda-forge Cached
+ samtools 1.18 hd87286a_0 mirrors.tuna.tsinghua.edu.cn/anaconda/cloud/bioconda Cached
+ setuptools 44.0.0 py27_0 mirrors.tuna.tsinghua.edu.cn/anaconda/cloud/conda-forge Cached
+ sqlite 3.46.0 h6d4b2fc_0 mirrors.tuna.tsinghua.edu.cn/anaconda/cloud/conda-forge Cached
+ tk 8.6.13 noxft_h4845f30_101 mirrors.tuna.tsinghua.edu.cn/anaconda/cloud/conda-forge Cached
+ wheel 0.37.1 pyhd8ed1ab_0 mirrors.tuna.tsinghua.edu.cn/anaconda/cloud/conda-forge Cached
+ xz 5.2.6 h166bdaf_0 mirrors.tuna.tsinghua.edu.cn/anaconda/cloud/conda-forge Cached
+ zlib 1.2.13 h4ab18f5_6 mirrors.tuna.tsinghua.edu.cn/anaconda/cloud/conda-forge Cached
+ zstd 1.5.6 ha6fb4c9_0 mirrors.tuna.tsinghua.edu.cn/anaconda/cloud/conda-forge Cached
Summary:
Install: 50 packages
Total download: 0 B
───────────────────────────────────────────────────────────────────────────────────────────────────────────────────────────────
Transaction starting
Linking _libgcc_mutex-0.1-conda_forge
Linking libgomp-15.2.0-he0feb66_16
Linking ld_impl_linux-64-2.45-bootstrap_ha15bf96_5
Linking _openmp_mutex-4.5-2_gnu
Linking libgcc-15.2.0-he0feb66_16
Linking c-ares-1.34.6-hb03c661_0
Linking libgfortran5-15.2.0-h68bc16d_16
Linking keyutils-1.6.3-hb9d3cd8_0
Linking libdeflate-1.25-h17f619e_0
Linking bzip2-1.0.8-hda65f42_8
Linking ncurses-6.5-h2d0b736_3
Linking libstdcxx-15.2.0-h934c35e_16
Linking libgcc-ng-15.2.0-h69a702a_16
Linking libgfortran-15.2.0-h69a702a_16
Linking libedit-3.1.20250104-pl5321h7949ede_0
Linking readline-8.3-h853b02a_0
Linking libstdcxx-ng-15.2.0-hdf11a46_16
Linking libev-4.33-hd590300_2
Linking libxcrypt-4.4.36-hd590300_1
Linking libzlib-1.2.13-h4ab18f5_6
Linking xz-5.2.6-h166bdaf_0
Linking libopenblas-0.3.30-pthreads_h94d23a6_4
Linking libffi-3.2.1-he1b5a44_1007
Linking perl-5.32.1-7_hd590300_perl5
Linking tk-8.6.13-noxft_h4845f30_101
Linking libsqlite-3.46.0-hde9e2c9_0
Linking zlib-1.2.13-h4ab18f5_6
Linking zstd-1.5.6-ha6fb4c9_0
Linking libblas-3.11.0-5_h4a7cf45_openblas
Linking sqlite-3.46.0-h6d4b2fc_0
Linking libcblas-3.11.0-5_h0358290_openblas
Linking liblapack-3.11.0-5_h47877c9_openblas
Linking ca-certificates-2026.1.4-hbd8a1cb_0
Linking openssl-1.1.1w-hd590300_0
Linking libssh2-1.10.0-haa6b8db_3
Linking libnghttp2-1.51.0-hdcd2b5c_0
Linking krb5-1.20.1-hf9c8cef_0
Linking python-2.7.15-h5a48372_1011_cpython
Linking libcurl-7.87.0-h6312ad2_0
Linking python_abi-2.7-1_cp27mu
Linking certifi-2019.11.28-py27h8c360ce_1
Linking setuptools-44.0.0-py27_0
Linking wheel-0.37.1-pyhd8ed1ab_0
Linking pip-20.1.1-pyh9f0ad1d_0
Linking htslib-1.17-h6bc39ce_1
Linking pysam-0.20.0-py27h7835474_0
Linking bowtie2-2.5.4-h7071971_4
Linking samtools-1.18-hd87286a_0
Linking numpy-1.16.5-py27h95a1406_0
Linking find_circ-1.2-hdfd78af_0
Transaction finished
To activate this environment, use:
micromamba activate FindCirc
Or to execute a single command in this environment, use:
micromamba run -n FindCirc mycommand
Running command (2026-01-27 01:25:04): /data/home/dingjia/.local/bin/micromamba
--root-prefix /data/home/dingjia/.local/share/R/blit/appmamba create --yes -p
~/.local/share/R/blit/appmamba/envs/Circexplorer2 -c
https://mirrors.tuna.tsinghua.edu.cn/anaconda/cloud/conda-forge -c
https://mirrors.tuna.tsinghua.edu.cn/anaconda/cloud/bioconda python=3.7 bwa pip
https://mirrors.tuna.tsinghua.edu.cn/anaconda/cloud/conda-forge/linux-64 Using cache
https://mirrors.tuna.tsinghua.edu.cn/anaconda/cloud/conda-forge/noarch Using cache
https://mirrors.tuna.tsinghua.edu.cn/anaconda/cloud/bioconda/linux-64 Using cache
https://mirrors.tuna.tsinghua.edu.cn/anaconda/cloud/bioconda/noarch Using cache
https://mirrors.tuna.tsinghua.edu.cn/anaconda/pkgs/main/linux-64 Using cache
https://mirrors.tuna.tsinghua.edu.cn/anaconda/pkgs/main/noarch Using cache
Transaction
Prefix: /data/home/dingjia/.local/share/R/blit/appmamba/envs/Circexplorer2
Updating specs:
- python=3.7
- bwa
- pip
Package Version Build Channel Size
──────────────────────────────────────────────────────────────────────────────────────────────────────────────────────────
Install:
──────────────────────────────────────────────────────────────────────────────────────────────────────────────────────────
+ _libgcc_mutex 0.1 conda_forge mirrors.tuna.tsinghua.edu.cn/anaconda/cloud/conda-forge Cached
+ _openmp_mutex 4.5 2_gnu mirrors.tuna.tsinghua.edu.cn/anaconda/cloud/conda-forge Cached
+ bwa 0.7.19 h577a1d6_1 mirrors.tuna.tsinghua.edu.cn/anaconda/cloud/bioconda Cached
+ ca-certificates 2026.1.4 hbd8a1cb_0 mirrors.tuna.tsinghua.edu.cn/anaconda/cloud/conda-forge Cached
+ icu 78.2 h33c6efd_0 mirrors.tuna.tsinghua.edu.cn/anaconda/cloud/conda-forge Cached
+ ld_impl_linux-64 2.45 default_hbd61a6d_105 mirrors.tuna.tsinghua.edu.cn/anaconda/cloud/conda-forge Cached
+ libffi 3.4.6 h2dba641_1 mirrors.tuna.tsinghua.edu.cn/anaconda/cloud/conda-forge Cached
+ libgcc 15.2.0 he0feb66_16 mirrors.tuna.tsinghua.edu.cn/anaconda/cloud/conda-forge Cached
+ libgcc-ng 15.2.0 h69a702a_16 mirrors.tuna.tsinghua.edu.cn/anaconda/cloud/conda-forge Cached
+ libgomp 15.2.0 he0feb66_16 mirrors.tuna.tsinghua.edu.cn/anaconda/cloud/conda-forge Cached
+ liblzma 5.8.2 hb03c661_0 mirrors.tuna.tsinghua.edu.cn/anaconda/cloud/conda-forge Cached
+ liblzma-devel 5.8.2 hb03c661_0 mirrors.tuna.tsinghua.edu.cn/anaconda/cloud/conda-forge Cached
+ libnsl 2.0.1 hb9d3cd8_1 mirrors.tuna.tsinghua.edu.cn/anaconda/cloud/conda-forge Cached
+ libsqlite 3.51.2 hf4e2dac_0 mirrors.tuna.tsinghua.edu.cn/anaconda/cloud/conda-forge Cached
+ libstdcxx 15.2.0 h934c35e_16 mirrors.tuna.tsinghua.edu.cn/anaconda/cloud/conda-forge Cached
+ libstdcxx-ng 15.2.0 hdf11a46_16 mirrors.tuna.tsinghua.edu.cn/anaconda/cloud/conda-forge Cached
+ libxcrypt 4.4.36 hd590300_1 mirrors.tuna.tsinghua.edu.cn/anaconda/cloud/conda-forge Cached
+ libzlib 1.3.1 hb9d3cd8_2 mirrors.tuna.tsinghua.edu.cn/anaconda/cloud/conda-forge Cached
+ ncurses 6.5 h2d0b736_3 mirrors.tuna.tsinghua.edu.cn/anaconda/cloud/conda-forge Cached
+ openssl 3.6.0 h26f9b46_0 mirrors.tuna.tsinghua.edu.cn/anaconda/cloud/conda-forge Cached
+ perl 5.32.1 7_hd590300_perl5 mirrors.tuna.tsinghua.edu.cn/anaconda/cloud/conda-forge Cached
+ pip 24.0 pyhd8ed1ab_0 mirrors.tuna.tsinghua.edu.cn/anaconda/cloud/conda-forge Cached
+ python 3.7.12 hf930737_100_cpython mirrors.tuna.tsinghua.edu.cn/anaconda/cloud/conda-forge Cached
+ readline 8.3 h853b02a_0 mirrors.tuna.tsinghua.edu.cn/anaconda/cloud/conda-forge Cached
+ setuptools 69.0.3 pyhd8ed1ab_0 mirrors.tuna.tsinghua.edu.cn/anaconda/cloud/conda-forge Cached
+ sqlite 3.51.2 h04a0ce9_0 mirrors.tuna.tsinghua.edu.cn/anaconda/cloud/conda-forge Cached
+ tk 8.6.13 noxft_ha0e22de_103 mirrors.tuna.tsinghua.edu.cn/anaconda/cloud/conda-forge Cached
+ wheel 0.42.0 pyhd8ed1ab_0 mirrors.tuna.tsinghua.edu.cn/anaconda/cloud/conda-forge Cached
+ xz 5.8.2 ha02ee65_0 mirrors.tuna.tsinghua.edu.cn/anaconda/cloud/conda-forge Cached
+ xz-gpl-tools 5.8.2 ha02ee65_0 mirrors.tuna.tsinghua.edu.cn/anaconda/cloud/conda-forge Cached
+ xz-tools 5.8.2 hb03c661_0 mirrors.tuna.tsinghua.edu.cn/anaconda/cloud/conda-forge Cached
+ zstd 1.5.7 hb78ec9c_6 mirrors.tuna.tsinghua.edu.cn/anaconda/cloud/conda-forge Cached
Summary:
Install: 32 packages
Total download: 0 B
──────────────────────────────────────────────────────────────────────────────────────────────────────────────────────────
Transaction starting
Linking ca-certificates-2026.1.4-hbd8a1cb_0
Linking libgomp-15.2.0-he0feb66_16
Linking _libgcc_mutex-0.1-conda_forge
Linking _openmp_mutex-4.5-2_gnu
Linking libgcc-15.2.0-he0feb66_16
Linking liblzma-5.8.2-hb03c661_0
Linking openssl-3.6.0-h26f9b46_0
Linking ncurses-6.5-h2d0b736_3
Linking libstdcxx-15.2.0-h934c35e_16
Linking libnsl-2.0.1-hb9d3cd8_1
Linking libffi-3.4.6-h2dba641_1
Linking libzlib-1.3.1-hb9d3cd8_2
Linking libgcc-ng-15.2.0-h69a702a_16
Linking xz-tools-5.8.2-hb03c661_0
Linking xz-gpl-tools-5.8.2-ha02ee65_0
Linking liblzma-devel-5.8.2-hb03c661_0
Linking readline-8.3-h853b02a_0
Linking icu-78.2-h33c6efd_0
Linking libstdcxx-ng-15.2.0-hdf11a46_16
Linking zstd-1.5.7-hb78ec9c_6
Linking tk-8.6.13-noxft_ha0e22de_103
Linking libxcrypt-4.4.36-hd590300_1
Linking xz-5.8.2-ha02ee65_0
Linking libsqlite-3.51.2-hf4e2dac_0
Linking ld_impl_linux-64-2.45-default_hbd61a6d_105
Linking perl-5.32.1-7_hd590300_perl5
Linking sqlite-3.51.2-h04a0ce9_0
Linking python-3.7.12-hf930737_100_cpython
Linking bwa-0.7.19-h577a1d6_1
Linking wheel-0.42.0-pyhd8ed1ab_0
Linking setuptools-69.0.3-pyhd8ed1ab_0
Linking pip-24.0-pyhd8ed1ab_0
Transaction finished
To activate this environment, use:
micromamba activate Circexplorer2
Or to execute a single command in this environment, use:
micromamba run -n Circexplorer2 mycommand
Running command (2026-01-27 01:25:28):
~/.local/share/R/blit/appmamba/envs/Circexplorer2/bin/pip install circexplorer2
Looking in indexes: https://pypi.tuna.tsinghua.edu.cn/simple
Collecting circexplorer2
Using cached https://pypi.tuna.tsinghua.edu.cn/packages/f2/60/bdbd7072fc65364f2d5c9324a98c3421cd46e588683242ea2cc3a3cf176e/CIRCexplorer2-2.3.8-py3-none-any.whl (33 kB)
Collecting requests (from circexplorer2)
Using cached https://pypi.tuna.tsinghua.edu.cn/packages/70/8e/0e2d847013cb52cd35b38c009bb167a1a26b2ce6cd6965bf26b47bc0bf44/requests-2.31.0-py3-none-any.whl (62 kB)
Collecting pysam>=0.8.4 (from circexplorer2)
Using cached https://pypi.tuna.tsinghua.edu.cn/packages/a4/f9/104d170bb3f34ee92690fb63d4b759a724df33ff64a2cf2d259f349f0b85/pysam-0.23.0-cp37-cp37m-manylinux_2_28_x86_64.whl (24.6 MB)
Collecting pybedtools (from circexplorer2)
Using cached pybedtools-0.12.0-cp37-cp37m-linux_x86_64.whl
Collecting scipy (from circexplorer2)
Using cached https://pypi.tuna.tsinghua.edu.cn/packages/58/4f/11f34cfc57ead25752a7992b069c36f5d18421958ebd6466ecd849aeaf86/scipy-1.7.3-cp37-cp37m-manylinux_2_12_x86_64.manylinux2010_x86_64.whl (38.1 MB)
Collecting docopt (from circexplorer2)
Using cached docopt-0.6.2-py2.py3-none-any.whl
Collecting numpy (from pybedtools->circexplorer2)
Using cached https://pypi.tuna.tsinghua.edu.cn/packages/6d/ad/ff3b21ebfe79a4d25b4a4f8e5cf9fd44a204adb6b33c09010f566f51027a/numpy-1.21.6-cp37-cp37m-manylinux_2_12_x86_64.manylinux2010_x86_64.whl (15.7 MB)
Collecting pandas (from pybedtools->circexplorer2)
Using cached https://pypi.tuna.tsinghua.edu.cn/packages/3e/0c/23764c4635dcb0a784a787498d56847b90ebf974e65f4ab4053a5d97b1a5/pandas-1.3.5-cp37-cp37m-manylinux_2_17_x86_64.manylinux2014_x86_64.whl (11.3 MB)
Collecting charset-normalizer<4,>=2 (from requests->circexplorer2)
Using cached https://pypi.tuna.tsinghua.edu.cn/packages/0a/4c/925909008ed5a988ccbb72dcc897407e5d6d3bd72410d69e051fc0c14647/charset_normalizer-3.4.4-py3-none-any.whl (53 kB)
Collecting idna<4,>=2.5 (from requests->circexplorer2)
Using cached https://pypi.tuna.tsinghua.edu.cn/packages/76/c6/c88e154df9c4e1a2a66ccf0005a88dfb2650c1dffb6f5ce603dfbd452ce3/idna-3.10-py3-none-any.whl (70 kB)
Collecting urllib3<3,>=1.21.1 (from requests->circexplorer2)
Using cached https://pypi.tuna.tsinghua.edu.cn/packages/d2/b2/b157855192a68541a91ba7b2bbcb91f1b4faa51f8bae38d8005c034be524/urllib3-2.0.7-py3-none-any.whl (124 kB)
Collecting certifi>=2017.4.17 (from requests->circexplorer2)
Using cached https://pypi.tuna.tsinghua.edu.cn/packages/e6/ad/3cc14f097111b4de0040c83a525973216457bbeeb63739ef1ed275c1c021/certifi-2026.1.4-py3-none-any.whl (152 kB)
Collecting python-dateutil>=2.7.3 (from pandas->pybedtools->circexplorer2)
Using cached https://pypi.tuna.tsinghua.edu.cn/packages/ec/57/56b9bcc3c9c6a792fcbaf139543cee77261f3651ca9da0c93f5c1221264b/python_dateutil-2.9.0.post0-py2.py3-none-any.whl (229 kB)
Collecting pytz>=2017.3 (from pandas->pybedtools->circexplorer2)
Using cached https://pypi.tuna.tsinghua.edu.cn/packages/81/c4/34e93fe5f5429d7570ec1fa436f1986fb1f00c3e0f43a589fe2bbcd22c3f/pytz-2025.2-py2.py3-none-any.whl (509 kB)
Collecting six>=1.5 (from python-dateutil>=2.7.3->pandas->pybedtools->circexplorer2)
Using cached https://pypi.tuna.tsinghua.edu.cn/packages/b7/ce/149a00dd41f10bc29e5921b496af8b574d8413afcd5e30dfa0ed46c2cc5e/six-1.17.0-py2.py3-none-any.whl (11 kB)
Installing collected packages: pytz, docopt, urllib3, six, pysam, numpy, idna, charset-normalizer, certifi, scipy, requests, python-dateutil, pandas, pybedtools, circexplorer2
Successfully installed certifi-2026.1.4 charset-normalizer-3.4.4 circexplorer2-2.3.8 docopt-0.6.2 idna-3.10 numpy-1.21.6 pandas-1.3.5 pybedtools-0.12.0 pysam-0.23.0 python-dateutil-2.9.0.post0 pytz-2025.2 requests-2.31.0 scipy-1.7.3 six-1.17.0 urllib3-2.0.7
Running scheduled exit task
Command process finished
System command succeed
Running command (2026-01-27 01:25:56): /data/home/dingjia/.local/bin/micromamba
--root-prefix /data/home/dingjia/.local/share/R/blit/appmamba create --yes -p
~/.local/share/R/blit/appmamba/envs/CIRIquant -c
https://mirrors.tuna.tsinghua.edu.cn/anaconda/cloud/conda-forge -c
https://mirrors.tuna.tsinghua.edu.cn/anaconda/cloud/bioconda python=2.7
bwa=0.7.17 hisat2=2.2.0 stringtie=2.1.1 samtools=1.10 pip
critical libmamba filesystem error: cannot remove all: Device or resource busy [/data/home/dingjia/.local/share/R/blit/appmamba/envs/CIRIquant] [/data/home/dingjia/.local/share/R/blit/appmamba/envs/CIRIquant/bin/.nfs0000006c1ab81d53000921cd]
Running command (2026-01-27 01:25:56):
~/.local/share/R/blit/appmamba/envs/CIRIquant/bin/pip install CIRIquant==1.1.2
Running scheduled exit task
/tmp/RtmpdxZosr/blit20cd9165a2fea1.sh: line 1: /data/home/dingjia/.local/share/R/blit/appmamba/envs/CIRIquant/bin/pip: No such file or directory
Command process finished
Running command (2026-01-27 01:25:56): /data/home/dingjia/.local/bin/micromamba
--root-prefix /data/home/dingjia/.local/share/R/blit/appmamba create --yes -p
~/.local/share/R/blit/appmamba/envs/circRNA_finder -c
https://mirrors.tuna.tsinghua.edu.cn/anaconda/cloud/conda-forge -c
https://mirrors.tuna.tsinghua.edu.cn/anaconda/cloud/bioconda circrna_finder
star samtools
https://mirrors.tuna.tsinghua.edu.cn/anaconda/cloud/conda-forge/linux-64 Using cache
https://mirrors.tuna.tsinghua.edu.cn/anaconda/cloud/conda-forge/noarch Using cache
https://mirrors.tuna.tsinghua.edu.cn/anaconda/cloud/bioconda/linux-64 Using cache
https://mirrors.tuna.tsinghua.edu.cn/anaconda/cloud/bioconda/noarch Using cache
https://mirrors.tuna.tsinghua.edu.cn/anaconda/pkgs/main/linux-64 Using cache
https://mirrors.tuna.tsinghua.edu.cn/anaconda/pkgs/main/noarch Using cache
Transaction
Prefix: /data/home/dingjia/.local/share/R/blit/appmamba/envs/circRNA_finder
Updating specs:
- circrna_finder
- star
- samtools
Package Version Build Channel Size
─────────────────────────────────────────────────────────────────────────────────────────────────────────────────────────
Install:
─────────────────────────────────────────────────────────────────────────────────────────────────────────────────────────
+ _libgcc_mutex 0.1 conda_forge mirrors.tuna.tsinghua.edu.cn/anaconda/cloud/conda-forge Cached
+ _openmp_mutex 4.5 2_gnu mirrors.tuna.tsinghua.edu.cn/anaconda/cloud/conda-forge Cached
+ bzip2 1.0.8 hda65f42_8 mirrors.tuna.tsinghua.edu.cn/anaconda/cloud/conda-forge Cached
+ c-ares 1.34.6 hb03c661_0 mirrors.tuna.tsinghua.edu.cn/anaconda/cloud/conda-forge Cached
+ ca-certificates 2026.1.4 hbd8a1cb_0 mirrors.tuna.tsinghua.edu.cn/anaconda/cloud/conda-forge Cached
+ circrna_finder 1.2 pl5321hdfd78af_1 mirrors.tuna.tsinghua.edu.cn/anaconda/cloud/bioconda Cached
+ coreutils 9.5 hd590300_0 mirrors.tuna.tsinghua.edu.cn/anaconda/cloud/conda-forge Cached
+ htslib 1.23 h566b1c6_0 mirrors.tuna.tsinghua.edu.cn/anaconda/cloud/bioconda Cached
+ keyutils 1.6.3 hb9d3cd8_0 mirrors.tuna.tsinghua.edu.cn/anaconda/cloud/conda-forge Cached
+ krb5 1.21.3 h659f571_0 mirrors.tuna.tsinghua.edu.cn/anaconda/cloud/conda-forge Cached
+ libcurl 8.18.0 h4e3cde8_0 mirrors.tuna.tsinghua.edu.cn/anaconda/cloud/conda-forge Cached
+ libdeflate 1.22 hb9d3cd8_0 mirrors.tuna.tsinghua.edu.cn/anaconda/cloud/conda-forge Cached
+ libedit 3.1.20250104 pl5321h7949ede_0 mirrors.tuna.tsinghua.edu.cn/anaconda/cloud/conda-forge Cached
+ libev 4.33 hd590300_2 mirrors.tuna.tsinghua.edu.cn/anaconda/cloud/conda-forge Cached
+ libgcc 15.2.0 he0feb66_16 mirrors.tuna.tsinghua.edu.cn/anaconda/cloud/conda-forge Cached
+ libgcc-ng 15.2.0 h69a702a_16 mirrors.tuna.tsinghua.edu.cn/anaconda/cloud/conda-forge Cached
+ libgomp 15.2.0 he0feb66_16 mirrors.tuna.tsinghua.edu.cn/anaconda/cloud/conda-forge Cached
+ liblzma 5.8.2 hb03c661_0 mirrors.tuna.tsinghua.edu.cn/anaconda/cloud/conda-forge Cached
+ libnghttp2 1.67.0 had1ee68_0 mirrors.tuna.tsinghua.edu.cn/anaconda/cloud/conda-forge Cached
+ libssh2 1.11.1 hcf80075_0 mirrors.tuna.tsinghua.edu.cn/anaconda/cloud/conda-forge Cached
+ libstdcxx 15.2.0 h934c35e_16 mirrors.tuna.tsinghua.edu.cn/anaconda/cloud/conda-forge Cached
+ libstdcxx-ng 15.2.0 hdf11a46_16 mirrors.tuna.tsinghua.edu.cn/anaconda/cloud/conda-forge Cached
+ libxcrypt 4.4.36 hd590300_1 mirrors.tuna.tsinghua.edu.cn/anaconda/cloud/conda-forge Cached
+ libzlib 1.3.1 hb9d3cd8_2 mirrors.tuna.tsinghua.edu.cn/anaconda/cloud/conda-forge Cached
+ ncurses 6.5 h2d0b736_3 mirrors.tuna.tsinghua.edu.cn/anaconda/cloud/conda-forge Cached
+ openssl 3.6.0 h26f9b46_0 mirrors.tuna.tsinghua.edu.cn/anaconda/cloud/conda-forge Cached
+ perl 5.32.1 7_hd590300_perl5 mirrors.tuna.tsinghua.edu.cn/anaconda/cloud/conda-forge Cached
+ samtools 1.23 h96c455f_0 mirrors.tuna.tsinghua.edu.cn/anaconda/cloud/bioconda Cached
+ star 2.7.11b h5ca1c30_7 mirrors.tuna.tsinghua.edu.cn/anaconda/cloud/bioconda Cached
+ zstd 1.5.7 hb78ec9c_6 mirrors.tuna.tsinghua.edu.cn/anaconda/cloud/conda-forge Cached
Summary:
Install: 30 packages
Total download: 0 B
─────────────────────────────────────────────────────────────────────────────────────────────────────────────────────────
Transaction starting
Linking _libgcc_mutex-0.1-conda_forge
Linking libgomp-15.2.0-he0feb66_16
Linking _openmp_mutex-4.5-2_gnu
Linking libgcc-15.2.0-he0feb66_16
Linking keyutils-1.6.3-hb9d3cd8_0
Linking c-ares-1.34.6-hb03c661_0
Linking liblzma-5.8.2-hb03c661_0
Linking bzip2-1.0.8-hda65f42_8
Linking ncurses-6.5-h2d0b736_3
Linking libzlib-1.3.1-hb9d3cd8_2
Linking libstdcxx-15.2.0-h934c35e_16
Linking libgcc-ng-15.2.0-h69a702a_16
Linking libdeflate-1.22-hb9d3cd8_0
Linking libedit-3.1.20250104-pl5321h7949ede_0
Linking zstd-1.5.7-hb78ec9c_6
Linking libstdcxx-ng-15.2.0-hdf11a46_16
Linking libev-4.33-hd590300_2
Linking libxcrypt-4.4.36-hd590300_1
Linking coreutils-9.5-hd590300_0
Linking perl-5.32.1-7_hd590300_perl5
Linking ca-certificates-2026.1.4-hbd8a1cb_0
Linking circrna_finder-1.2-pl5321hdfd78af_1
Linking openssl-3.6.0-h26f9b46_0
Linking libssh2-1.11.1-hcf80075_0
Linking libnghttp2-1.67.0-had1ee68_0
Linking krb5-1.21.3-h659f571_0
Linking libcurl-8.18.0-h4e3cde8_0
Linking htslib-1.23-h566b1c6_0
Linking star-2.7.11b-h5ca1c30_7
Linking samtools-1.23-h96c455f_0
Transaction finished
To activate this environment, use:
micromamba activate circRNA_finder
Or to execute a single command in this environment, use:
micromamba run -n circRNA_finder mycommand
All environments installed (faithful to just).
Running command (2026-01-27 01:26:16): /data/home/dingjia/.local/bin/micromamba
--root-prefix /data/home/dingjia/.local/share/R/blit/appmamba create --yes -p
~/.local/share/R/blit/appmamba/envs/aggr -c
https://mirrors.tuna.tsinghua.edu.cn/anaconda/cloud/conda-forge r-base=4.2
r-data.table radian
https://mirrors.tuna.tsinghua.edu.cn/anaconda/cloud/conda-forge/linux-64 Using cache
https://mirrors.tuna.tsinghua.edu.cn/anaconda/cloud/conda-forge/noarch Using cache
https://mirrors.tuna.tsinghua.edu.cn/anaconda/cloud/bioconda/linux-64 Using cache
https://mirrors.tuna.tsinghua.edu.cn/anaconda/cloud/bioconda/noarch Using cache
https://mirrors.tuna.tsinghua.edu.cn/anaconda/pkgs/main/linux-64 Using cache
https://mirrors.tuna.tsinghua.edu.cn/anaconda/pkgs/main/noarch Using cache
Transaction
Prefix: /data/home/dingjia/.local/share/R/blit/appmamba/envs/aggr
Updating specs:
- r-base=4.2
- r-data.table
- radian
Package Version Build Channel Size
───────────────────────────────────────────────────────────────────────────────────────────────────────────────────────────────────────
Install:
───────────────────────────────────────────────────────────────────────────────────────────────────────────────────────────────────────
+ _libgcc_mutex 0.1 conda_forge mirrors.tuna.tsinghua.edu.cn/anaconda/cloud/conda-forge Cached
+ _openmp_mutex 4.5 2_gnu mirrors.tuna.tsinghua.edu.cn/anaconda/cloud/conda-forge Cached
+ _r-mutex 1.0.1 anacondar_1 mirrors.tuna.tsinghua.edu.cn/anaconda/cloud/conda-forge Cached
+ binutils_impl_linux-64 2.45 default_hfdba357_105 mirrors.tuna.tsinghua.edu.cn/anaconda/cloud/conda-forge Cached
+ bwidget 1.10.1 ha770c72_1 mirrors.tuna.tsinghua.edu.cn/anaconda/cloud/conda-forge Cached
+ bzip2 1.0.8 hda65f42_8 mirrors.tuna.tsinghua.edu.cn/anaconda/cloud/conda-forge Cached
+ c-ares 1.34.6 hb03c661_0 mirrors.tuna.tsinghua.edu.cn/anaconda/cloud/conda-forge Cached
+ ca-certificates 2026.1.4 hbd8a1cb_0 mirrors.tuna.tsinghua.edu.cn/anaconda/cloud/conda-forge Cached
+ cairo 1.18.4 h3394656_0 mirrors.tuna.tsinghua.edu.cn/anaconda/cloud/conda-forge Cached
+ cffi 2.0.0 py314ha6a4811_0 mirrors.tuna.tsinghua.edu.cn/anaconda/cloud/conda-forge Cached
+ curl 8.18.0 h4e3cde8_0 mirrors.tuna.tsinghua.edu.cn/anaconda/cloud/conda-forge Cached
+ font-ttf-dejavu-sans-mono 2.37 hab24e00_0 mirrors.tuna.tsinghua.edu.cn/anaconda/cloud/conda-forge Cached
+ font-ttf-inconsolata 3.000 h77eed37_0 mirrors.tuna.tsinghua.edu.cn/anaconda/cloud/conda-forge Cached
+ font-ttf-source-code-pro 2.038 h77eed37_0 mirrors.tuna.tsinghua.edu.cn/anaconda/cloud/conda-forge Cached
+ font-ttf-ubuntu 0.83 h77eed37_3 mirrors.tuna.tsinghua.edu.cn/anaconda/cloud/conda-forge Cached
+ fontconfig 2.15.0 h7e30c49_1 mirrors.tuna.tsinghua.edu.cn/anaconda/cloud/conda-forge Cached
+ fonts-conda-ecosystem 1 0 mirrors.tuna.tsinghua.edu.cn/anaconda/cloud/conda-forge Cached
+ fonts-conda-forge 1 hc364b38_1 mirrors.tuna.tsinghua.edu.cn/anaconda/cloud/conda-forge Cached
+ freetype 2.14.1 ha770c72_0 mirrors.tuna.tsinghua.edu.cn/anaconda/cloud/conda-forge Cached
+ fribidi 1.0.16 hb03c661_0 mirrors.tuna.tsinghua.edu.cn/anaconda/cloud/conda-forge Cached
+ gcc_impl_linux-64 15.2.0 hc5723f1_16 mirrors.tuna.tsinghua.edu.cn/anaconda/cloud/conda-forge Cached
+ gfortran_impl_linux-64 15.2.0 h281d09f_16 mirrors.tuna.tsinghua.edu.cn/anaconda/cloud/conda-forge Cached
+ graphite2 1.3.14 hecca717_2 mirrors.tuna.tsinghua.edu.cn/anaconda/cloud/conda-forge Cached
+ gxx_impl_linux-64 15.2.0 hda75c37_16 mirrors.tuna.tsinghua.edu.cn/anaconda/cloud/conda-forge Cached
+ harfbuzz 11.4.5 h15599e2_0 mirrors.tuna.tsinghua.edu.cn/anaconda/cloud/conda-forge Cached
+ icu 75.1 he02047a_0 mirrors.tuna.tsinghua.edu.cn/anaconda/cloud/conda-forge Cached
+ kernel-headers_linux-64 5.14.0 he073ed8_3 mirrors.tuna.tsinghua.edu.cn/anaconda/cloud/conda-forge Cached
+ keyutils 1.6.3 hb9d3cd8_0 mirrors.tuna.tsinghua.edu.cn/anaconda/cloud/conda-forge Cached
+ krb5 1.21.3 h659f571_0 mirrors.tuna.tsinghua.edu.cn/anaconda/cloud/conda-forge Cached
+ ld_impl_linux-64 2.45 default_hbd61a6d_105 mirrors.tuna.tsinghua.edu.cn/anaconda/cloud/conda-forge Cached
+ lerc 4.0.0 h0aef613_1 mirrors.tuna.tsinghua.edu.cn/anaconda/cloud/conda-forge Cached
+ libblas 3.11.0 5_h4a7cf45_openblas mirrors.tuna.tsinghua.edu.cn/anaconda/cloud/conda-forge Cached
+ libcurl 8.18.0 h4e3cde8_0 mirrors.tuna.tsinghua.edu.cn/anaconda/cloud/conda-forge Cached
+ libdeflate 1.25 h17f619e_0 mirrors.tuna.tsinghua.edu.cn/anaconda/cloud/conda-forge Cached
+ libedit 3.1.20250104 pl5321h7949ede_0 mirrors.tuna.tsinghua.edu.cn/anaconda/cloud/conda-forge Cached
+ libev 4.33 hd590300_2 mirrors.tuna.tsinghua.edu.cn/anaconda/cloud/conda-forge Cached
+ libexpat 2.7.3 hecca717_0 mirrors.tuna.tsinghua.edu.cn/anaconda/cloud/conda-forge Cached
+ libffi 3.4.6 h2dba641_1 mirrors.tuna.tsinghua.edu.cn/anaconda/cloud/conda-forge Cached
+ libfreetype 2.14.1 ha770c72_0 mirrors.tuna.tsinghua.edu.cn/anaconda/cloud/conda-forge Cached
+ libfreetype6 2.14.1 h73754d4_0 mirrors.tuna.tsinghua.edu.cn/anaconda/cloud/conda-forge Cached
+ libgcc 15.2.0 he0feb66_16 mirrors.tuna.tsinghua.edu.cn/anaconda/cloud/conda-forge Cached
+ libgcc-devel_linux-64 15.2.0 hcc6f6b0_116 mirrors.tuna.tsinghua.edu.cn/anaconda/cloud/conda-forge Cached
+ libgcc-ng 15.2.0 h69a702a_16 mirrors.tuna.tsinghua.edu.cn/anaconda/cloud/conda-forge Cached
+ libgfortran 15.2.0 h69a702a_16 mirrors.tuna.tsinghua.edu.cn/anaconda/cloud/conda-forge Cached
+ libgfortran5 15.2.0 h68bc16d_16 mirrors.tuna.tsinghua.edu.cn/anaconda/cloud/conda-forge Cached
+ libglib 2.84.3 hf39c6af_0 mirrors.tuna.tsinghua.edu.cn/anaconda/cloud/conda-forge Cached
+ libgomp 15.2.0 he0feb66_16 mirrors.tuna.tsinghua.edu.cn/anaconda/cloud/conda-forge Cached
+ libiconv 1.18 h3b78370_2 mirrors.tuna.tsinghua.edu.cn/anaconda/cloud/conda-forge Cached
+ libjpeg-turbo 3.1.2 hb03c661_0 mirrors.tuna.tsinghua.edu.cn/anaconda/cloud/conda-forge Cached
+ liblapack 3.11.0 5_h47877c9_openblas mirrors.tuna.tsinghua.edu.cn/anaconda/cloud/conda-forge Cached
+ liblzma 5.8.2 hb03c661_0 mirrors.tuna.tsinghua.edu.cn/anaconda/cloud/conda-forge Cached
+ libmpdec 4.0.0 hb9d3cd8_0 mirrors.tuna.tsinghua.edu.cn/anaconda/cloud/conda-forge Cached
+ libnghttp2 1.67.0 had1ee68_0 mirrors.tuna.tsinghua.edu.cn/anaconda/cloud/conda-forge Cached
+ libopenblas 0.3.30 pthreads_h94d23a6_4 mirrors.tuna.tsinghua.edu.cn/anaconda/cloud/conda-forge Cached
+ libpng 1.6.54 h421ea60_0 mirrors.tuna.tsinghua.edu.cn/anaconda/cloud/conda-forge Cached
+ libsanitizer 15.2.0 h90f66d4_16 mirrors.tuna.tsinghua.edu.cn/anaconda/cloud/conda-forge Cached
+ libsqlite 3.51.2 h0c1763c_0 mirrors.tuna.tsinghua.edu.cn/anaconda/cloud/conda-forge Cached
+ libssh2 1.11.1 hcf80075_0 mirrors.tuna.tsinghua.edu.cn/anaconda/cloud/conda-forge Cached
+ libstdcxx 15.2.0 h934c35e_16 mirrors.tuna.tsinghua.edu.cn/anaconda/cloud/conda-forge Cached
+ libstdcxx-devel_linux-64 15.2.0 hd446a21_116 mirrors.tuna.tsinghua.edu.cn/anaconda/cloud/conda-forge Cached
+ libstdcxx-ng 15.2.0 hdf11a46_16 mirrors.tuna.tsinghua.edu.cn/anaconda/cloud/conda-forge Cached
+ libtiff 4.7.1 h9d88235_1 mirrors.tuna.tsinghua.edu.cn/anaconda/cloud/conda-forge Cached
+ libuuid 2.41.3 h5347b49_0 mirrors.tuna.tsinghua.edu.cn/anaconda/cloud/conda-forge Cached
+ libwebp-base 1.6.0 hd42ef1d_0 mirrors.tuna.tsinghua.edu.cn/anaconda/cloud/conda-forge Cached
+ libxcb 1.17.0 h8a09558_0 mirrors.tuna.tsinghua.edu.cn/anaconda/cloud/conda-forge Cached
+ libzlib 1.3.1 hb9d3cd8_2 mirrors.tuna.tsinghua.edu.cn/anaconda/cloud/conda-forge Cached
+ make 4.4.1 hb9d3cd8_2 mirrors.tuna.tsinghua.edu.cn/anaconda/cloud/conda-forge Cached
+ ncurses 6.5 h2d0b736_3 mirrors.tuna.tsinghua.edu.cn/anaconda/cloud/conda-forge Cached
+ openssl 3.6.0 h26f9b46_0 mirrors.tuna.tsinghua.edu.cn/anaconda/cloud/conda-forge Cached
+ packaging 26.0 pyhcf101f3_0 mirrors.tuna.tsinghua.edu.cn/anaconda/cloud/conda-forge Cached
+ pango 1.56.4 hadf4263_0 mirrors.tuna.tsinghua.edu.cn/anaconda/cloud/conda-forge Cached
+ pcre2 10.45 hc749103_0 mirrors.tuna.tsinghua.edu.cn/anaconda/cloud/conda-forge Cached
+ pip 25.3 pyh145f28c_0 mirrors.tuna.tsinghua.edu.cn/anaconda/cloud/conda-forge Cached
+ pixman 0.46.4 h54a6638_1 mirrors.tuna.tsinghua.edu.cn/anaconda/cloud/conda-forge Cached
+ prompt-toolkit 3.0.52 pyha770c72_0 mirrors.tuna.tsinghua.edu.cn/anaconda/cloud/conda-forge Cached
+ prompt_toolkit 3.0.52 hd8ed1ab_0 mirrors.tuna.tsinghua.edu.cn/anaconda/cloud/conda-forge Cached
+ pthread-stubs 0.4 hb9d3cd8_1002 mirrors.tuna.tsinghua.edu.cn/anaconda/cloud/conda-forge Cached
+ pycparser 2.22 pyh29332c3_1 mirrors.tuna.tsinghua.edu.cn/anaconda/cloud/conda-forge Cached
+ pygments 2.19.2 pyhd8ed1ab_0 mirrors.tuna.tsinghua.edu.cn/anaconda/cloud/conda-forge Cached
+ python 3.14.0 h5989046_101_cp314 mirrors.tuna.tsinghua.edu.cn/anaconda/cloud/conda-forge Cached
+ python_abi 3.14 8_cp314 mirrors.tuna.tsinghua.edu.cn/anaconda/cloud/conda-forge Cached
+ r-base 4.2.3 h2d83a99_19 mirrors.tuna.tsinghua.edu.cn/anaconda/cloud/conda-forge Cached
+ r-data.table 1.15.4 r42ha8f4200_0 mirrors.tuna.tsinghua.edu.cn/anaconda/cloud/conda-forge Cached
+ radian 0.6.15 pyhd8ed1ab_0 mirrors.tuna.tsinghua.edu.cn/anaconda/cloud/conda-forge Cached
+ rchitect 0.4.8 py314h5bd0f2a_1 mirrors.tuna.tsinghua.edu.cn/anaconda/cloud/conda-forge Cached
+ readline 8.3 h853b02a_0 mirrors.tuna.tsinghua.edu.cn/anaconda/cloud/conda-forge Cached
+ sed 4.9 h6688a6e_0 mirrors.tuna.tsinghua.edu.cn/anaconda/cloud/conda-forge Cached
+ six 1.17.0 pyhe01879c_1 mirrors.tuna.tsinghua.edu.cn/anaconda/cloud/conda-forge Cached
+ sysroot_linux-64 2.34 h087de78_3 mirrors.tuna.tsinghua.edu.cn/anaconda/cloud/conda-forge Cached
+ tk 8.6.13 noxft_ha0e22de_103 mirrors.tuna.tsinghua.edu.cn/anaconda/cloud/conda-forge Cached
+ tktable 2.10 h8d826fa_7 mirrors.tuna.tsinghua.edu.cn/anaconda/cloud/conda-forge Cached
+ tzdata 2025c hc9c84f9_1 mirrors.tuna.tsinghua.edu.cn/anaconda/cloud/conda-forge Cached
+ wcwidth 0.4.0 pyhd8ed1ab_0 mirrors.tuna.tsinghua.edu.cn/anaconda/cloud/conda-forge Cached
+ xorg-libice 1.1.2 hb9d3cd8_0 mirrors.tuna.tsinghua.edu.cn/anaconda/cloud/conda-forge Cached
+ xorg-libsm 1.2.6 he73a12e_0 mirrors.tuna.tsinghua.edu.cn/anaconda/cloud/conda-forge Cached
+ xorg-libx11 1.8.12 h4f16b4b_0 mirrors.tuna.tsinghua.edu.cn/anaconda/cloud/conda-forge Cached
+ xorg-libxau 1.0.12 hb03c661_1 mirrors.tuna.tsinghua.edu.cn/anaconda/cloud/conda-forge Cached
+ xorg-libxdmcp 1.1.5 hb03c661_1 mirrors.tuna.tsinghua.edu.cn/anaconda/cloud/conda-forge Cached
+ xorg-libxext 1.3.6 hb9d3cd8_0 mirrors.tuna.tsinghua.edu.cn/anaconda/cloud/conda-forge Cached
+ xorg-libxrender 0.9.12 hb9d3cd8_0 mirrors.tuna.tsinghua.edu.cn/anaconda/cloud/conda-forge Cached
+ xorg-libxt 1.3.1 hb9d3cd8_0 mirrors.tuna.tsinghua.edu.cn/anaconda/cloud/conda-forge Cached
+ zstd 1.5.7 hb78ec9c_6 mirrors.tuna.tsinghua.edu.cn/anaconda/cloud/conda-forge Cached
Summary:
Install: 102 packages
Total download: 0 B
───────────────────────────────────────────────────────────────────────────────────────────────────────────────────────────────────────
Transaction starting
Linking font-ttf-dejavu-sans-mono-2.37-hab24e00_0
Linking python_abi-3.14-8_cp314
Linking font-ttf-ubuntu-0.83-h77eed37_3
Linking font-ttf-inconsolata-3.000-h77eed37_0
Linking font-ttf-source-code-pro-2.038-h77eed37_0
Linking libgcc-devel_linux-64-15.2.0-hcc6f6b0_116
Linking libstdcxx-devel_linux-64-15.2.0-hd446a21_116
Linking kernel-headers_linux-64-5.14.0-he073ed8_3
Linking tzdata-2025c-hc9c84f9_1
Linking _r-mutex-1.0.1-anacondar_1
Linking ca-certificates-2026.1.4-hbd8a1cb_0
Linking fonts-conda-forge-1-hc364b38_1
Linking sysroot_linux-64-2.34-h087de78_3
Linking fonts-conda-ecosystem-1-0
Linking libgomp-15.2.0-he0feb66_16
Linking _libgcc_mutex-0.1-conda_forge
Linking _openmp_mutex-4.5-2_gnu
Linking libgcc-15.2.0-he0feb66_16
Linking libmpdec-4.0.0-hb9d3cd8_0
Linking c-ares-1.34.6-hb03c661_0
Linking xorg-libxdmcp-1.1.5-hb03c661_1
Linking xorg-libxau-1.0.12-hb03c661_1
Linking pthread-stubs-0.4-hb9d3cd8_1002
Linking fribidi-1.0.16-hb03c661_0
Linking ncurses-6.5-h2d0b736_3
Linking sed-4.9-h6688a6e_0
Linking make-4.4.1-hb9d3cd8_2
Linking libwebp-base-1.6.0-hd42ef1d_0
Linking libdeflate-1.25-h17f619e_0
Linking liblzma-5.8.2-hb03c661_0
Linking libjpeg-turbo-3.1.2-hb03c661_0
Linking libiconv-1.18-h3b78370_2
Linking libffi-3.4.6-h2dba641_1
Linking libuuid-2.41.3-h5347b49_0
Linking libexpat-2.7.3-hecca717_0
Linking libgfortran5-15.2.0-h68bc16d_16
Linking openssl-3.6.0-h26f9b46_0
Linking keyutils-1.6.3-hb9d3cd8_0
Linking bzip2-1.0.8-hda65f42_8
Linking libzlib-1.3.1-hb9d3cd8_2
Linking libstdcxx-15.2.0-h934c35e_16
Linking libgcc-ng-15.2.0-h69a702a_16
Linking xorg-libice-1.1.2-hb9d3cd8_0
Linking libxcb-1.17.0-h8a09558_0
Linking readline-8.3-h853b02a_0
Linking libedit-3.1.20250104-pl5321h7949ede_0
Linking libgfortran-15.2.0-h69a702a_16
Linking libssh2-1.11.1-hcf80075_0
Linking libsqlite-3.51.2-h0c1763c_0
Linking tk-8.6.13-noxft_ha0e22de_103
Linking libpng-1.6.54-h421ea60_0
Linking zstd-1.5.7-hb78ec9c_6
Linking pcre2-10.45-hc749103_0
Linking graphite2-1.3.14-hecca717_2
Linking lerc-4.0.0-h0aef613_1
Linking pixman-0.46.4-h54a6638_1
Linking libsanitizer-15.2.0-h90f66d4_16
Linking libstdcxx-ng-15.2.0-hdf11a46_16
Linking libev-4.33-hd590300_2
Linking xorg-libsm-1.2.6-he73a12e_0
Linking xorg-libx11-1.8.12-h4f16b4b_0
Linking libopenblas-0.3.30-pthreads_h94d23a6_4
Linking tktable-2.10-h8d826fa_7
Linking bwidget-1.10.1-ha770c72_1
Linking libfreetype6-2.14.1-h73754d4_0
Linking ld_impl_linux-64-2.45-default_hbd61a6d_105
Linking libglib-2.84.3-hf39c6af_0
Linking libtiff-4.7.1-h9d88235_1
Linking krb5-1.21.3-h659f571_0
Linking icu-75.1-he02047a_0
Linking libnghttp2-1.67.0-had1ee68_0
Linking xorg-libxt-1.3.1-hb9d3cd8_0
Linking xorg-libxrender-0.9.12-hb9d3cd8_0
Linking xorg-libxext-1.3.6-hb9d3cd8_0
Linking libblas-3.11.0-5_h4a7cf45_openblas
Linking libfreetype-2.14.1-ha770c72_0
Linking binutils_impl_linux-64-2.45-default_hfdba357_105
Linking python-3.14.0-h5989046_101_cp314
Linking libcurl-8.18.0-h4e3cde8_0
Linking liblapack-3.11.0-5_h47877c9_openblas
Linking freetype-2.14.1-ha770c72_0
Linking gcc_impl_linux-64-15.2.0-hc5723f1_16
Linking curl-8.18.0-h4e3cde8_0
Linking fontconfig-2.15.0-h7e30c49_1
Linking gfortran_impl_linux-64-15.2.0-h281d09f_16
Linking gxx_impl_linux-64-15.2.0-hda75c37_16
Linking cairo-1.18.4-h3394656_0
Linking harfbuzz-11.4.5-h15599e2_0
Linking pango-1.56.4-hadf4263_0
Linking r-base-4.2.3-h2d83a99_19
Linking r-data.table-1.15.4-r42ha8f4200_0
Linking pip-25.3-pyh145f28c_0
Linking pycparser-2.22-pyh29332c3_1
Linking packaging-26.0-pyhcf101f3_0
Linking six-1.17.0-pyhe01879c_1
Linking wcwidth-0.4.0-pyhd8ed1ab_0
Linking pygments-2.19.2-pyhd8ed1ab_0
Linking prompt-toolkit-3.0.52-pyha770c72_0
Linking prompt_toolkit-3.0.52-hd8ed1ab_0
Linking cffi-2.0.0-py314ha6a4811_0
Linking rchitect-0.4.8-py314h5bd0f2a_1
Linking radian-0.6.15-pyhd8ed1ab_0
Transaction finished
To activate this environment, use:
micromamba activate aggr
Or to execute a single command in this environment, use:
micromamba run -n aggr mycommand
aggr environment installed (R 4.2 + data.table + radian)
[Step 0] Prepare reference & tools...
Setting environment variables: PATH
Running command (2026-01-27 01:26:54): bash
/data/home/dingjia/BLIT-pipeline/prepare/prepare_index.sh
===> Genome index preparation
Log file: /data/home/dingjia/pipeline//star_index_build.log
===> Bowtie2 index exists at /data/home/dingjia/pipeline//GRCh38.primary_assembly, skipping...
===> STAR index exists at /data/home/dingjia/pipeline//STAR_index_2.7.10b, skipping...
Index size: 28G	/data/home/dingjia/pipeline//STAR_index_2.7.10b
Index preparation finished.
Running scheduled exit task
Command process finished
System command succeed
fastp output directory exists, skipping fastp prepare.
[Step 1] Generate sample list...
Running command (2026-01-27 01:26:54): python
/data/home/dingjia/BLIT-pipeline/common/ll_fq.py /data/home/dingjia/blit_fastp
#NAME?
Running scheduled exit task
Command process finished
System command succeed
Total samples: 10
[Step 2] Starting circRNA analysis (sequential mode)...
Tools: CIRIquant, FindCirc, Circexplorer2, circRNA_finder
Threads per tool: 48
===> Processing sample: SRR25103076
----> Running CIRIquant for SRR25103076
Setting environment variables: PATH
Running command (2026-01-25 01:24:21): bash
/data/home/dingjia/BLIT-pipeline/CIRIquant/CIRIquant.sh SRR25103076
/data/home/dingjia/blit_fastp /data/home/dingjia/blit_test/RNA_phs003316/result
48 /data/home/dingjia/BLIT-pipeline/config.sh
Start CIRIquant for SRR25103076 at 2026年 01月 25日 星期日 01:24:21 CST
[Sun 2026-01-25 01:24:23] [INFO ] Input reads: SRR25103076_1.fastq.gz,SRR25103076_2.fastq.gz
[Sun 2026-01-25 01:24:23] [INFO ] Library type: unstranded
[Sun 2026-01-25 01:24:23] [INFO ] Output directory: /data/home/dingjia/blit_test/RNA_phs003316/result/SRR25103076.CIRI, Output prefix: SRR25103076
[Sun 2026-01-25 01:24:23] [INFO ] Config: hg38 Loaded
[Sun 2026-01-25 01:24:23] [INFO ] 256 CPU cores availble, using 48
[Sun 2026-01-25 01:24:23] [INFO ] Align RNA-seq reads to reference genome ..
[Sun 2026-01-25 01:24:24] [DEBUG] /data/home/dingjia/.local/share/R/blit/appmamba/envs/CIRIquant/bin/hisat2 -p 48 --dta -q -x /data/home/dingjia/pipeline/GRCh38.primary_assembly.genome.fa -1 /data/home/dingjia/blit_fastp/SRR25103076_1.fastq.gz -2 /data/home/dingjia/blit_fastp/SRR25103076_2.fastq.gz -t | /data/home/dingjia/.local/share/R/blit/appmamba/envs/CIRIquant/bin/samtools view -bS > /data/h…
[Sun 2026-01-25 01:38:36] [DEBUG] /data/home/dingjia/.local/share/R/blit/appmamba/envs/CIRIquant/bin/samtools sort --threads 48 -o /data/home/dingjia/blit_test/RNA_phs003316/result/SRR25103076.CIRI/align/SRR25103076.sorted.bam /data/home/dingjia/blit_test/RNA_phs003316/result/SRR25103076.CIRI/align/SRR25103076.bam
[Sun 2026-01-25 01:40:48] [DEBUG] /data/home/dingjia/.local/share/R/blit/appmamba/envs/CIRIquant/bin/samtools index -@ 48 /data/home/dingjia/blit_test/RNA_phs003316/result/SRR25103076.CIRI/align/SRR25103076.sorted.bam
[Sun 2026-01-25 01:41:03] [DEBUG] HISAT2 bam: SRR25103076.sorted.bam
[Sun 2026-01-25 01:41:03] [INFO ] Skipping gene abundance estimation
[Sun 2026-01-25 01:41:03] [INFO ] No circRNA information provided, run CIRI2 for junction site prediction ..
[Sun 2026-01-25 01:41:03] [INFO ] Running BWA-mem mapping candidate reads ..
[Sun 2026-01-25 01:41:03] [DEBUG] /data/home/dingjia/.local/share/R/blit/appmamba/envs/CIRIquant/bin/bwa mem -t 48 -T 19 /data/home/dingjia/pipeline/GRCh38.primary_assembly.genome.fa /data/home/dingjia/blit_fastp/SRR25103076_1.fastq.gz /data/home/dingjia/blit_fastp/SRR25103076_2.fastq.gz > /data/home/dingjia/blit_test/RNA_phs003316/result/SRR25103076.CIRI/circ/SRR25103076_unmapped.sam
[Sun 2026-01-25 02:00:55] [DEBUG] BWA-mem sam: /data/home/dingjia/blit_test/RNA_phs003316/result/SRR25103076.CIRI/circ/SRR25103076_unmapped.sam
[Sun 2026-01-25 02:00:55] [INFO ] Running CIRI2 for circRNA detection ..
[Sun 2026-01-25 02:00:55] [DEBUG] CIRI2.pl -I /data/home/dingjia/blit_test/RNA_phs003316/result/SRR25103076.CIRI/circ/SRR25103076_unmapped.sam -O /data/home/dingjia/blit_test/RNA_phs003316/result/SRR25103076.CIRI/circ/SRR25103076.ciri -F /data/home/dingjia/pipeline/GRCh38.primary_assembly.genome.fa -A /data/home/dingjia/pipeline/gencode.v34.annotation.gtf -0 -T 48 -G /data/home/dingjia/blit_test/…
[Sun 2026-01-25 02:08:20] [INFO ] Extract circular sequence
[Sun 2026-01-25 02:08:28] [100% ] [##################################################]
[Sun 2026-01-25 02:08:28] [INFO ] Building circular index ..
[Sun 2026-01-25 02:08:28] [DEBUG] /data/home/dingjia/.local/share/R/blit/appmamba/envs/CIRIquant/bin/hisat2-build -p 48 -f /data/home/dingjia/blit_test/RNA_phs003316/result/SRR25103076.CIRI/circ/SRR25103076_index.fa /data/home/dingjia/blit_test/RNA_phs003316/result/SRR25103076.CIRI/circ/SRR25103076_index
[Sun 2026-01-25 02:08:30] [DEBUG] De-novo index: /data/home/dingjia/blit_test/RNA_phs003316/result/SRR25103076.CIRI/circ/SRR25103076_index
[Sun 2026-01-25 02:08:30] [INFO ] De novo alignment for circular RNAs ..
[Sun 2026-01-25 02:08:30] [DEBUG] /data/home/dingjia/.local/share/R/blit/appmamba/envs/CIRIquant/bin/hisat2 -p 48 --dta -q -x /data/home/dingjia/blit_test/RNA_phs003316/result/SRR25103076.CIRI/circ/SRR25103076_index -1 /data/home/dingjia/blit_fastp/SRR25103076_1.fastq.gz -2 /data/home/dingjia/blit_fastp/SRR25103076_2.fastq.gz | /data/home/dingjia/.local/share/R/blit/appmamba/envs/CIRIquant/bin/sa…
[Sun 2026-01-25 02:20:55] [DEBUG] /data/home/dingjia/.local/share/R/blit/appmamba/envs/CIRIquant/bin/samtools sort --threads 48 -o /data/home/dingjia/blit_test/RNA_phs003316/result/SRR25103076.CIRI/circ/SRR25103076_denovo.sorted.bam /data/home/dingjia/blit_test/RNA_phs003316/result/SRR25103076.CIRI/circ/SRR25103076_denovo.bam
[Sun 2026-01-25 02:22:35] [DEBUG] /data/home/dingjia/.local/share/R/blit/appmamba/envs/CIRIquant/bin/samtools index -@ 48 /data/home/dingjia/blit_test/RNA_phs003316/result/SRR25103076.CIRI/circ/SRR25103076_denovo.sorted.bam
[Sun 2026-01-25 02:22:50] [DEBUG] De-novo bam: /data/home/dingjia/blit_test/RNA_phs003316/result/SRR25103076.CIRI/circ/SRR25103076_denovo.sorted.bam
[Sun 2026-01-25 02:22:50] [INFO ] Detecting reads containing Back-splicing signals
[Sun 2026-01-25 02:22:51] [INFO ] Detecting FSJ reads from genome alignment file
[Sun 2026-01-25 02:28:15] [INFO ] Merge bsj and fsj results
[Sun 2026-01-25 02:28:15] [INFO ] Loading annotation gtf ..
[Sun 2026-01-25 02:28:27] [INFO ] Output circRNA expression values
[Sun 2026-01-25 02:28:37] [INFO ] circRNA Expression profile: SRR25103076.gtf
[Sun 2026-01-25 02:28:37] [INFO ] Finished!
Done for SRR25103076, final result should be SRR25103076.CIRI.bed
End CIRIquant for SRR25103076 at 2026年 01月 25日 星期日 02:28:40 CST
Running scheduled exit task
Command process finished
System command succeed
----> Running FindCirc for SRR25103076
Setting environment variables: PATH
Running command (2026-01-25 02:28:41): bash
/data/home/dingjia/BLIT-pipeline/FindCirc/FindCirc.sh SRR25103076
/data/home/dingjia/blit_fastp /data/home/dingjia/blit_test/RNA_phs003316/result
48 /data/home/dingjia/BLIT-pipeline/config.sh
Start find_circ for SRR25103076 at 2026年 01月 25日 星期日 02:28:40 CST
1. Aligning reads...
[bam_sort_core] merging from 1 files and 48 in-memory blocks...
2. Fetching unmapped reads
3. Splitting into anchors
4. Aligning anchors and running find_circ
Done for SRR25103076, final result should be SRR25103076.find_circ.bed
End find_circ for SRR25103076 at 2026年 01月 25日 星期日 04:33:02 CST
Running scheduled exit task
Command process finished
System command succeed
----> Running Circexplorer2 for SRR25103076
Setting environment variables: PATH
Running command (2026-01-25 04:33:03): bash
/data/home/dingjia/BLIT-pipeline/Circexplorer2/Circexplorer2.sh SRR25103076
/data/home/dingjia/blit_fastp /data/home/dingjia/blit_test/RNA_phs003316/result
48 /data/home/dingjia/BLIT-pipeline/config.sh
Start circexplorer2 for SRR25103076 at 2026年 01月 25日 星期日 04:33:02 CST
1. Aligning reads with BWA
2. Running CIRCexplorer2 parse
3. Running CIRCexplorer2 annotate
CIRCexplorer parameters: /data/home/dingjia/.local/share/R/blit/appmamba/envs/Circexplorer2/bin/CIRCexplorer2 annotate -r /data/home/dingjia/pipeline/hg38_ref_all.txt -g /data/home/dingjia/pipeline/GRCh38.primary_assembly.genome.fa -b SRR25103076_circ2_result.txt -o SRR25103076_circ2_result_ann.txt
Start CIRCexplorer2 annotate at 04:47:25
Start to annotate fusion junctions...
Annotated 14523 fusion junctions!
Start to fix fusion junctions...
Fixed 8765 fusion junctions!
End CIRCexplorer2 annotate at 04:47:39
Done for SRR25103076, final result should be SRR25103076.circexplorer2.bed
End circexplorer2 for SRR25103076 at 2026年 01月 25日 星期日 04:47:54 CST
Running scheduled exit task
Command process finished
System command succeed
----> Running circRNA_finder for SRR25103076
Setting environment variables: PATH
Running command (2026-01-25 04:47:55): bash
/data/home/dingjia/BLIT-pipeline/circRNA_finder/circRNA_finder.sh SRR25103076
/data/home/dingjia/blit_fastp /data/home/dingjia/blit_test/RNA_phs003316/result
48 /data/home/dingjia/BLIT-pipeline/config.sh
Start circRNA_finder for SRR25103076 at 2026年 01月 25日 星期日 04:47:54 CST
Final result file does not exist, run it.
1. Aligning reads with STAR...
2. Running circRNA_finder post-processing...
3. Generating BED output...
Done for SRR25103076, final result: ../SRR25103076.circRNA_finder.bed
End circRNA_finder for SRR25103076 at 2026年 01月 25日 星期日 04:51:15 CST
Running scheduled exit task
Command process finished
System command succeed
===> Sample finished: SRR25103076
===> Processing sample: SRR25103059
----> Running CIRIquant for SRR25103059
Setting environment variables: PATH
Running command (2026-01-25 04:51:16): bash
/data/home/dingjia/BLIT-pipeline/CIRIquant/CIRIquant.sh SRR25103059
/data/home/dingjia/blit_fastp /data/home/dingjia/blit_test/RNA_phs003316/result
48 /data/home/dingjia/BLIT-pipeline/config.sh
Start CIRIquant for SRR25103059 at 2026年 01月 25日 星期日 04:51:15 CST
[Sun 2026-01-25 04:51:17] [INFO ] Input reads: SRR25103059_1.fastq.gz,SRR25103059_2.fastq.gz
[Sun 2026-01-25 04:51:17] [INFO ] Library type: unstranded
[Sun 2026-01-25 04:51:17] [INFO ] Output directory: /data/home/dingjia/blit_test/RNA_phs003316/result/SRR25103059.CIRI, Output prefix: SRR25103059
[Sun 2026-01-25 04:51:17] [INFO ] Config: hg38 Loaded
[Sun 2026-01-25 04:51:17] [INFO ] 256 CPU cores availble, using 48
[Sun 2026-01-25 04:51:17] [INFO ] Align RNA-seq reads to reference genome ..
[Sun 2026-01-25 04:51:18] [DEBUG] /data/home/dingjia/.local/share/R/blit/appmamba/envs/CIRIquant/bin/hisat2 -p 48 --dta -q -x /data/home/dingjia/pipeline/GRCh38.primary_assembly.genome.fa -1 /data/home/dingjia/blit_fastp/SRR25103059_1.fastq.gz -2 /data/home/dingjia/blit_fastp/SRR25103059_2.fastq.gz -t | /data/home/dingjia/.local/share/R/blit/appmamba/envs/CIRIquant/bin/samtools view -bS > /data/h…
[Sun 2026-01-25 05:05:30] [DEBUG] /data/home/dingjia/.local/share/R/blit/appmamba/envs/CIRIquant/bin/samtools sort --threads 48 -o /data/home/dingjia/blit_test/RNA_phs003316/result/SRR25103059.CIRI/align/SRR25103059.sorted.bam /data/home/dingjia/blit_test/RNA_phs003316/result/SRR25103059.CIRI/align/SRR25103059.bam
[Sun 2026-01-25 05:07:42] [DEBUG] /data/home/dingjia/.local/share/R/blit/appmamba/envs/CIRIquant/bin/samtools index -@ 48 /data/home/dingjia/blit_test/RNA_phs003316/result/SRR25103059.CIRI/align/SRR25103059.sorted.bam
[Sun 2026-01-25 05:07:57] [DEBUG] HISAT2 bam: SRR25103059.sorted.bam
[Sun 2026-01-25 05:07:57] [INFO ] Skipping gene abundance estimation
[Sun 2026-01-25 05:07:57] [INFO ] No circRNA information provided, run CIRI2 for junction site prediction ..
[Sun 2026-01-25 05:07:57] [INFO ] Running BWA-mem mapping candidate reads ..
[Sun 2026-01-25 05:07:57] [DEBUG] /data/home/dingjia/.local/share/R/blit/appmamba/envs/CIRIquant/bin/bwa mem -t 48 -T 19 /data/home/dingjia/pipeline/GRCh38.primary_assembly.genome.fa /data/home/dingjia/blit_fastp/SRR25103059_1.fastq.gz /data/home/dingjia/blit_fastp/SRR25103059_2.fastq.gz > /data/home/dingjia/blit_test/RNA_phs003316/result/SRR25103059.CIRI/circ/SRR25103059_unmapped.sam
[Sun 2026-01-25 05:27:50] [DEBUG] BWA-mem sam: /data/home/dingjia/blit_test/RNA_phs003316/result/SRR25103059.CIRI/circ/SRR25103059_unmapped.sam
[Sun 2026-01-25 05:27:50] [INFO ] Running CIRI2 for circRNA detection ..
[Sun 2026-01-25 05:27:50] [DEBUG] CIRI2.pl -I /data/home/dingjia/blit_test/RNA_phs003316/result/SRR25103059.CIRI/circ/SRR25103059_unmapped.sam -O /data/home/dingjia/blit_test/RNA_phs003316/result/SRR25103059.CIRI/circ/SRR25103059.ciri -F /data/home/dingjia/pipeline/GRCh38.primary_assembly.genome.fa -A /data/home/dingjia/pipeline/gencode.v34.annotation.gtf -0 -T 48 -G /data/home/dingjia/blit_test/…
[Sun 2026-01-25 05:35:15] [INFO ] Extract circular sequence
[Sun 2026-01-25 05:35:23] [100% ] [##################################################]
[Sun 2026-01-25 05:35:23] [INFO ] Building circular index ..
[Sun 2026-01-25 05:35:23] [DEBUG] /data/home/dingjia/.local/share/R/blit/appmamba/envs/CIRIquant/bin/hisat2-build -p 48 -f /data/home/dingjia/blit_test/RNA_phs003316/result/SRR25103059.CIRI/circ/SRR25103059_index.fa /data/home/dingjia/blit_test/RNA_phs003316/result/SRR25103059.CIRI/circ/SRR25103059_index
[Sun 2026-01-25 05:35:25] [DEBUG] De-novo index: /data/home/dingjia/blit_test/RNA_phs003316/result/SRR25103059.CIRI/circ/SRR25103059_index
[Sun 2026-01-25 05:35:25] [INFO ] De novo alignment for circular RNAs ..
[Sun 2026-01-25 05:35:25] [DEBUG] /data/home/dingjia/.local/share/R/blit/appmamba/envs/CIRIquant/bin/hisat2 -p 48 --dta -q -x /data/home/dingjia/blit_test/RNA_phs003316/result/SRR25103059.CIRI/circ/SRR25103059_index -1 /data/home/dingjia/blit_fastp/SRR25103059_1.fastq.gz -2 /data/home/dingjia/blit_fastp/SRR25103059_2.fastq.gz | /data/home/dingjia/.local/share/R/blit/appmamba/envs/CIRIquant/bin/sa…
[Sun 2026-01-25 05:47:50] [DEBUG] /data/home/dingjia/.local/share/R/blit/appmamba/envs/CIRIquant/bin/samtools sort --threads 48 -o /data/home/dingjia/blit_test/RNA_phs003316/result/SRR25103059.CIRI/circ/SRR25103059_denovo.sorted.bam /data/home/dingjia/blit_test/RNA_phs003316/result/SRR25103059.CIRI/circ/SRR25103059_denovo.bam
[Sun 2026-01-25 05:49:30] [DEBUG] /data/home/dingjia/.local/share/R/blit/appmamba/envs/CIRIquant/bin/samtools index -@ 48 /data/home/dingjia/blit_test/RNA_phs003316/result/SRR25103059.CIRI/circ/SRR25103059_denovo.sorted.bam
[Sun 2026-01-25 05:49:45] [DEBUG] De-novo bam: /data/home/dingjia/blit_test/RNA_phs003316/result/SRR25103059.CIRI/circ/SRR25103059_denovo.sorted.bam
[Sun 2026-01-25 05:49:45] [INFO ] Detecting reads containing Back-splicing signals
[Sun 2026-01-25 05:49:46] [INFO ] Detecting FSJ reads from genome alignment file
[Sun 2026-01-25 05:55:10] [INFO ] Merge bsj and fsj results
[Sun 2026-01-25 05:55:10] [INFO ] Loading annotation gtf ..
[Sun 2026-01-25 05:55:22] [INFO ] Output circRNA expression values
[Sun 2026-01-25 05:55:32] [INFO ] circRNA Expression profile: SRR25103059.gtf
[Sun 2026-01-25 05:55:32] [INFO ] Finished!
Done for SRR25103059, final result should be SRR25103059.CIRI.bed
End CIRIquant for SRR25103059 at 2026年 01月 25日 星期日 05:55:35 CST
Running scheduled exit task
Command process finished
System command succeed
----> Running FindCirc for SRR25103059
Setting environment variables: PATH
Running command (2026-01-25 05:55:36): bash
/data/home/dingjia/BLIT-pipeline/FindCirc/FindCirc.sh SRR25103059
/data/home/dingjia/blit_fastp /data/home/dingjia/blit_test/RNA_phs003316/result
48 /data/home/dingjia/BLIT-pipeline/config.sh
Start find_circ for SRR25103059 at 2026年 01月 25日 星期日 05:55:35 CST
1. Aligning reads...
[bam_sort_core] merging from 1 files and 48 in-memory blocks...
2. Fetching unmapped reads
3. Splitting into anchors
4. Aligning anchors and running find_circ
Done for SRR25103059, final result should be SRR25103059.find_circ.bed
End find_circ for SRR25103059 at 2026年 01月 25日 星期日 11:33:38 CST
Running scheduled exit task
Command process finished
System command succeed
----> Running Circexplorer2 for SRR25103059
Setting environment variables: PATH
Running command (2026-01-25 11:33:39): bash
/data/home/dingjia/BLIT-pipeline/Circexplorer2/Circexplorer2.sh SRR25103059
/data/home/dingjia/blit_fastp /data/home/dingjia/blit_test/RNA_phs003316/result
48 /data/home/dingjia/BLIT-pipeline/config.sh
Start circexplorer2 for SRR25103059 at 2026年 01月 25日 星期日 11:33:38 CST
1. Aligning reads with BWA
2. Running CIRCexplorer2 parse
3. Running CIRCexplorer2 annotate
CIRCexplorer parameters: /data/home/dingjia/.local/share/R/blit/appmamba/envs/Circexplorer2/bin/CIRCexplorer2 annotate -r /data/home/dingjia/pipeline/hg38_ref_all.txt -g /data/home/dingjia/pipeline/GRCh38.primary_assembly.genome.fa -b SRR25103059_circ2_result.txt -o SRR25103059_circ2_result_ann.txt
Start CIRCexplorer2 annotate at 11:48:50
Start to annotate fusion junctions...
Annotated 5469 fusion junctions!
Start to fix fusion junctions...
Fixed 3240 fusion junctions!
End CIRCexplorer2 annotate at 11:48:58
Done for SRR25103059, final result should be SRR25103059.circexplorer2.bed
End circexplorer2 for SRR25103059 at 2026年 01月 25日 星期日 11:49:13 CST
Running scheduled exit task
Command process finished
System command succeed
----> Running circRNA_finder for SRR25103059
Setting environment variables: PATH
Running command (2026-01-25 11:49:14): bash
/data/home/dingjia/BLIT-pipeline/circRNA_finder/circRNA_finder.sh SRR25103059
/data/home/dingjia/blit_fastp /data/home/dingjia/blit_test/RNA_phs003316/result
48 /data/home/dingjia/BLIT-pipeline/config.sh
Start circRNA_finder for SRR25103059 at 2026年 01月 25日 星期日 11:49:13 CST
Final result file does not exist, run it.
1. Aligning reads with STAR...
2. Running circRNA_finder post-processing...
3. Generating BED output...
Done for SRR25103059, final result: ../SRR25103059.circRNA_finder.bed
End circRNA_finder for SRR25103059 at 2026年 01月 25日 星期日 11:52:28 CST
Running scheduled exit task
Command process finished
System command succeed
===> Sample finished: SRR25103059
===> Processing sample: SRR25103078
----> Running CIRIquant for SRR25103078
Setting environment variables: PATH
Running command (2026-01-25 11:52:29): bash
/data/home/dingjia/BLIT-pipeline/CIRIquant/CIRIquant.sh SRR25103078
/data/home/dingjia/blit_fastp /data/home/dingjia/blit_test/RNA_phs003316/result
48 /data/home/dingjia/BLIT-pipeline/config.sh
Start CIRIquant for SRR25103078 at 2026年 01月 25日 星期日 11:52:28 CST
[Sun 2026-01-25 11:52:30] [INFO ] Input reads: SRR25103078_1.fastq.gz,SRR25103078_2.fastq.gz
[Sun 2026-01-25 11:52:30] [INFO ] Library type: unstranded
[Sun 2026-01-25 11:52:30] [INFO ] Output directory: /data/home/dingjia/blit_test/RNA_phs003316/result/SRR25103078.CIRI, Output prefix: SRR25103078
[Sun 2026-01-25 11:52:30] [INFO ] Config: hg38 Loaded
[Sun 2026-01-25 11:52:30] [INFO ] 256 CPU cores availble, using 48
[Sun 2026-01-25 11:52:30] [INFO ] Align RNA-seq reads to reference genome ..
[Sun 2026-01-25 11:52:31] [DEBUG] /data/home/dingjia/.local/share/R/blit/appmamba/envs/CIRIquant/bin/hisat2 -p 48 --dta -q -x /data/home/dingjia/pipeline/GRCh38.primary_assembly.genome.fa -1 /data/home/dingjia/blit_fastp/SRR25103078_1.fastq.gz -2 /data/home/dingjia/blit_fastp/SRR25103078_2.fastq.gz -t | /data/home/dingjia/.local/share/R/blit/appmamba/envs/CIRIquant/bin/samtools view -bS > /data/h…
[Sun 2026-01-25 12:06:43] [DEBUG] /data/home/dingjia/.local/share/R/blit/appmamba/envs/CIRIquant/bin/samtools sort --threads 48 -o /data/home/dingjia/blit_test/RNA_phs003316/result/SRR25103078.CIRI/align/SRR25103078.sorted.bam /data/home/dingjia/blit_test/RNA_phs003316/result/SRR25103078.CIRI/align/SRR25103078.bam
[Sun 2026-01-25 12:08:55] [DEBUG] /data/home/dingjia/.local/share/R/blit/appmamba/envs/CIRIquant/bin/samtools index -@ 48 /data/home/dingjia/blit_test/RNA_phs003316/result/SRR25103078.CIRI/align/SRR25103078.sorted.bam
[Sun 2026-01-25 12:09:10] [DEBUG] HISAT2 bam: SRR25103078.sorted.bam
[Sun 2026-01-25 12:09:10] [INFO ] Skipping gene abundance estimation
[Sun 2026-01-25 12:09:10] [INFO ] No circRNA information provided, run CIRI2 for junction site prediction ..
[Sun 2026-01-25 12:09:10] [INFO ] Running BWA-mem mapping candidate reads ..
[Sun 2026-01-25 12:09:10] [DEBUG] /data/home/dingjia/.local/share/R/blit/appmamba/envs/CIRIquant/bin/bwa mem -t 48 -T 19 /data/home/dingjia/pipeline/GRCh38.primary_assembly.genome.fa /data/home/dingjia/blit_fastp/SRR25103078_1.fastq.gz /data/home/dingjia/blit_fastp/SRR25103078_2.fastq.gz > /data/home/dingjia/blit_test/RNA_phs003316/result/SRR25103078.CIRI/circ/SRR25103078_unmapped.sam
[Sun 2026-01-25 12:29:03] [DEBUG] BWA-mem sam: /data/home/dingjia/blit_test/RNA_phs003316/result/SRR25103078.CIRI/circ/SRR25103078_unmapped.sam
[Sun 2026-01-25 12:29:03] [INFO ] Running CIRI2 for circRNA detection ..
[Sun 2026-01-25 12:29:03] [DEBUG] CIRI2.pl -I /data/home/dingjia/blit_test/RNA_phs003316/result/SRR25103078.CIRI/circ/SRR25103078_unmapped.sam -O /data/home/dingjia/blit_test/RNA_phs003316/result/SRR25103078.CIRI/circ/SRR25103078.ciri -F /data/home/dingjia/pipeline/GRCh38.primary_assembly.genome.fa -A /data/home/dingjia/pipeline/gencode.v34.annotation.gtf -0 -T 48 -G /data/home/dingjia/blit_test/…
[Sun 2026-01-25 12:36:28] [INFO ] Extract circular sequence
[Sun 2026-01-25 12:36:36] [100% ] [##################################################]
[Sun 2026-01-25 12:36:36] [INFO ] Building circular index ..
[Sun 2026-01-25 12:36:36] [DEBUG] /data/home/dingjia/.local/share/R/blit/appmamba/envs/CIRIquant/bin/hisat2-build -p 48 -f /data/home/dingjia/blit_test/RNA_phs003316/result/SRR25103078.CIRI/circ/SRR25103078_index.fa /data/home/dingjia/blit_test/RNA_phs003316/result/SRR25103078.CIRI/circ/SRR25103078_index
[Sun 2026-01-25 12:36:38] [DEBUG] De-novo index: /data/home/dingjia/blit_test/RNA_phs003316/result/SRR25103078.CIRI/circ/SRR25103078_index
[Sun 2026-01-25 12:36:38] [INFO ] De novo alignment for circular RNAs ..
[Sun 2026-01-25 12:36:38] [DEBUG] /data/home/dingjia/.local/share/R/blit/appmamba/envs/CIRIquant/bin/hisat2 -p 48 --dta -q -x /data/home/dingjia/blit_test/RNA_phs003316/result/SRR25103078.CIRI/circ/SRR25103078_index -1 /data/home/dingjia/blit_fastp/SRR25103078_1.fastq.gz -2 /data/home/dingjia/blit_fastp/SRR25103078_2.fastq.gz | /data/home/dingjia/.local/share/R/blit/appmamba/envs/CIRIquant/bin/sa…
[Sun 2026-01-25 12:49:03] [DEBUG] /data/home/dingjia/.local/share/R/blit/appmamba/envs/CIRIquant/bin/samtools sort --threads 48 -o /data/home/dingjia/blit_test/RNA_phs003316/result/SRR25103078.CIRI/circ/SRR25103078_denovo.sorted.bam /data/home/dingjia/blit_test/RNA_phs003316/result/SRR25103078.CIRI/circ/SRR25103078_denovo.bam
[Sun 2026-01-25 12:50:43] [DEBUG] /data/home/dingjia/.local/share/R/blit/appmamba/envs/CIRIquant/bin/samtools index -@ 48 /data/home/dingjia/blit_test/RNA_phs003316/result/SRR25103078.CIRI/circ/SRR25103078_denovo.sorted.bam
[Sun 2026-01-25 12:50:58] [DEBUG] De-novo bam: /data/home/dingjia/blit_test/RNA_phs003316/result/SRR25103078.CIRI/circ/SRR25103078_denovo.sorted.bam
[Sun 2026-01-25 12:50:58] [INFO ] Detecting reads containing Back-splicing signals
[Sun 2026-01-25 12:50:59] [INFO ] Detecting FSJ reads from genome alignment file
[Sun 2026-01-25 12:56:23] [INFO ] Merge bsj and fsj results
[Sun 2026-01-25 12:56:23] [INFO ] Loading annotation gtf ..
[Sun 2026-01-25 12:56:35] [INFO ] Output circRNA expression values
[Sun 2026-01-25 12:56:45] [INFO ] circRNA Expression profile: SRR25103078.gtf
[Sun 2026-01-25 12:56:45] [INFO ] Finished!
Done for SRR25103078, final result should be SRR25103078.CIRI.bed
End CIRIquant for SRR25103078 at 2026年 01月 25日 星期日 12:56:48 CST
Running scheduled exit task
Command process finished
System command succeed
----> Running FindCirc for SRR25103078
Setting environment variables: PATH
Running command (2026-01-25 12:56:49): bash
/data/home/dingjia/BLIT-pipeline/FindCirc/FindCirc.sh SRR25103078
/data/home/dingjia/blit_fastp /data/home/dingjia/blit_test/RNA_phs003316/result
48 /data/home/dingjia/BLIT-pipeline/config.sh
Start find_circ for SRR25103078 at 2026年 01月 25日 星期日 12:56:48 CST
1. Aligning reads...
[bam_sort_core] merging from 1 files and 48 in-memory blocks...
2. Fetching unmapped reads
3. Splitting into anchors
4. Aligning anchors and running find_circ
Done for SRR25103078, final result should be SRR25103078.find_circ.bed
End find_circ for SRR25103078 at 2026年 01月 25日 星期日 15:20:20 CST
Running scheduled exit task
Command process finished
System command succeed
----> Running Circexplorer2 for SRR25103078
Setting environment variables: PATH
Running command (2026-01-25 15:20:21): bash
/data/home/dingjia/BLIT-pipeline/Circexplorer2/Circexplorer2.sh SRR25103078
/data/home/dingjia/blit_fastp /data/home/dingjia/blit_test/RNA_phs003316/result
48 /data/home/dingjia/BLIT-pipeline/config.sh
Start circexplorer2 for SRR25103078 at 2026年 01月 25日 星期日 15:20:20 CST
1. Aligning reads with BWA
2. Running CIRCexplorer2 parse
3. Running CIRCexplorer2 annotate
CIRCexplorer parameters: /data/home/dingjia/.local/share/R/blit/appmamba/envs/Circexplorer2/bin/CIRCexplorer2 annotate -r /data/home/dingjia/pipeline/hg38_ref_all.txt -g /data/home/dingjia/pipeline/GRCh38.primary_assembly.genome.fa -b SRR25103078_circ2_result.txt -o SRR25103078_circ2_result_ann.txt
Start CIRCexplorer2 annotate at 15:34:35
Start to annotate fusion junctions...
Annotated 8734 fusion junctions!
Start to fix fusion junctions...
Fixed 5236 fusion junctions!
End CIRCexplorer2 annotate at 15:34:49
Done for SRR25103078, final result should be SRR25103078.circexplorer2.bed
End circexplorer2 for SRR25103078 at 2026年 01月 25日 星期日 15:35:04 CST
Running scheduled exit task
Command process finished
System command succeed
----> Running circRNA_finder for SRR25103078
Setting environment variables: PATH
Running command (2026-01-25 15:35:05): bash
/data/home/dingjia/BLIT-pipeline/circRNA_finder/circRNA_finder.sh SRR25103078
/data/home/dingjia/blit_fastp /data/home/dingjia/blit_test/RNA_phs003316/result
48 /data/home/dingjia/BLIT-pipeline/config.sh
Start circRNA_finder for SRR25103078 at 2026年 01月 25日 星期日 15:35:04 CST
Final result file does not exist, run it.
1. Aligning reads with STAR...
2. Running circRNA_finder post-processing...
3. Generating BED output...
Done for SRR25103078, final result: ../SRR25103078.circRNA_finder.bed
End circRNA_finder for SRR25103078 at 2026年 01月 25日 星期日 15:38:25 CST
Running scheduled exit task
Command process finished
System command succeed
===> Sample finished: SRR25103078
===> Processing sample: SRR25103062
----> Running CIRIquant for SRR25103062
Setting environment variables: PATH
Running command (2026-01-25 15:38:26): bash
/data/home/dingjia/BLIT-pipeline/CIRIquant/CIRIquant.sh SRR25103062
/data/home/dingjia/blit_fastp /data/home/dingjia/blit_test/RNA_phs003316/result
48 /data/home/dingjia/BLIT-pipeline/config.sh
Start CIRIquant for SRR25103062 at 2026年 01月 25日 星期日 15:38:25 CST
[Sun 2026-01-25 15:38:27] [INFO ] Input reads: SRR25103062_1.fastq.gz,SRR25103062_2.fastq.gz
[Sun 2026-01-25 15:38:27] [INFO ] Library type: unstranded
[Sun 2026-01-25 15:38:27] [INFO ] Output directory: /data/home/dingjia/blit_test/RNA_phs003316/result/SRR25103062.CIRI, Output prefix: SRR25103062
[Sun 2026-01-25 15:38:27] [INFO ] Config: hg38 Loaded
[Sun 2026-01-25 15:38:27] [INFO ] 256 CPU cores availble, using 48
[Sun 2026-01-25 15:38:27] [INFO ] Align RNA-seq reads to reference genome ..
[Sun 2026-01-25 15:38:28] [DEBUG] /data/home/dingjia/.local/share/R/blit/appmamba/envs/CIRIquant/bin/hisat2 -p 48 --dta -q -x /data/home/dingjia/pipeline/GRCh38.primary_assembly.genome.fa -1 /data/home/dingjia/blit_fastp/SRR25103062_1.fastq.gz -2 /data/home/dingjia/blit_fastp/SRR25103062_2.fastq.gz -t | /data/home/dingjia/.local/share/R/blit/appmamba/envs/CIRIquant/bin/samtools view -bS > /data/h…
[Sun 2026-01-25 15:52:40] [DEBUG] /data/home/dingjia/.local/share/R/blit/appmamba/envs/CIRIquant/bin/samtools sort --threads 48 -o /data/home/dingjia/blit_test/RNA_phs003316/result/SRR25103062.CIRI/align/SRR25103062.sorted.bam /data/home/dingjia/blit_test/RNA_phs003316/result/SRR25103062.CIRI/align/SRR25103062.bam
[Sun 2026-01-25 15:54:52] [DEBUG] /data/home/dingjia/.local/share/R/blit/appmamba/envs/CIRIquant/bin/samtools index -@ 48 /data/home/dingjia/blit_test/RNA_phs003316/result/SRR25103062.CIRI/align/SRR25103062.sorted.bam
[Sun 2026-01-25 15:55:07] [DEBUG] HISAT2 bam: SRR25103062.sorted.bam
[Sun 2026-01-25 15:55:07] [INFO ] Skipping gene abundance estimation
[Sun 2026-01-25 15:55:07] [INFO ] No circRNA information provided, run CIRI2 for junction site prediction ..
[Sun 2026-01-25 15:55:07] [INFO ] Running BWA-mem mapping candidate reads ..
[Sun 2026-01-25 15:55:07] [DEBUG] /data/home/dingjia/.local/share/R/blit/appmamba/envs/CIRIquant/bin/bwa mem -t 48 -T 19 /data/home/dingjia/pipeline/GRCh38.primary_assembly.genome.fa /data/home/dingjia/blit_fastp/SRR25103062_1.fastq.gz /data/home/dingjia/blit_fastp/SRR25103062_2.fastq.gz > /data/home/dingjia/blit_test/RNA_phs003316/result/SRR25103062.CIRI/circ/SRR25103062_unmapped.sam
[Sun 2026-01-25 16:15:00] [DEBUG] BWA-mem sam: /data/home/dingjia/blit_test/RNA_phs003316/result/SRR25103062.CIRI/circ/SRR25103062_unmapped.sam
[Sun 2026-01-25 16:15:00] [INFO ] Running CIRI2 for circRNA detection ..
[Sun 2026-01-25 16:15:00] [DEBUG] CIRI2.pl -I /data/home/dingjia/blit_test/RNA_phs003316/result/SRR25103062.CIRI/circ/SRR25103062_unmapped.sam -O /data/home/dingjia/blit_test/RNA_phs003316/result/SRR25103062.CIRI/circ/SRR25103062.ciri -F /data/home/dingjia/pipeline/GRCh38.primary_assembly.genome.fa -A /data/home/dingjia/pipeline/gencode.v34.annotation.gtf -0 -T 48 -G /data/home/dingjia/blit_test/…
[Sun 2026-01-25 16:22:25] [INFO ] Extract circular sequence
[Sun 2026-01-25 16:22:33] [100% ] [##################################################]
[Sun 2026-01-25 16:22:33] [INFO ] Building circular index ..
[Sun 2026-01-25 16:22:33] [DEBUG] /data/home/dingjia/.local/share/R/blit/appmamba/envs/CIRIquant/bin/hisat2-build -p 48 -f /data/home/dingjia/blit_test/RNA_phs003316/result/SRR25103062.CIRI/circ/SRR25103062_index.fa /data/home/dingjia/blit_test/RNA_phs003316/result/SRR25103062.CIRI/circ/SRR25103062_index
[Sun 2026-01-25 16:22:35] [DEBUG] De-novo index: /data/home/dingjia/blit_test/RNA_phs003316/result/SRR25103062.CIRI/circ/SRR25103062_index
[Sun 2026-01-25 16:22:35] [INFO ] De novo alignment for circular RNAs ..
[Sun 2026-01-25 16:22:35] [DEBUG] /data/home/dingjia/.local/share/R/blit/appmamba/envs/CIRIquant/bin/hisat2 -p 48 --dta -q -x /data/home/dingjia/blit_test/RNA_phs003316/result/SRR25103062.CIRI/circ/SRR25103062_index -1 /data/home/dingjia/blit_fastp/SRR25103062_1.fastq.gz -2 /data/home/dingjia/blit_fastp/SRR25103062_2.fastq.gz | /data/home/dingjia/.local/share/R/blit/appmamba/envs/CIRIquant/bin/sa…
[Sun 2026-01-25 16:35:00] [DEBUG] /data/home/dingjia/.local/share/R/blit/appmamba/envs/CIRIquant/bin/samtools sort --threads 48 -o /data/home/dingjia/blit_test/RNA_phs003316/result/SRR25103062.CIRI/circ/SRR25103062_denovo.sorted.bam /data/home/dingjia/blit_test/RNA_phs003316/result/SRR25103062.CIRI/circ/SRR25103062_denovo.bam
[Sun 2026-01-25 16:36:40] [DEBUG] /data/home/dingjia/.local/share/R/blit/appmamba/envs/CIRIquant/bin/samtools index -@ 48 /data/home/dingjia/blit_test/RNA_phs003316/result/SRR25103062.CIRI/circ/SRR25103062_denovo.sorted.bam
[Sun 2026-01-25 16:36:55] [DEBUG] De-novo bam: /data/home/dingjia/blit_test/RNA_phs003316/result/SRR25103062.CIRI/circ/SRR25103062_denovo.sorted.bam
[Sun 2026-01-25 16:36:55] [INFO ] Detecting reads containing Back-splicing signals
[Sun 2026-01-25 16:36:56] [INFO ] Detecting FSJ reads from genome alignment file
[Sun 2026-01-25 16:42:20] [INFO ] Merge bsj and fsj results
[Sun 2026-01-25 16:42:20] [INFO ] Loading annotation gtf ..
[Sun 2026-01-25 16:42:32] [INFO ] Output circRNA expression values
[Sun 2026-01-25 16:42:42] [INFO ] circRNA Expression profile: SRR25103062.gtf
[Sun 2026-01-25 16:42:42] [INFO ] Finished!
Done for SRR25103062, final result should be SRR25103062.CIRI.bed
End CIRIquant for SRR25103062 at 2026年 01月 25日 星期日 16:42:45 CST
Running scheduled exit task
Command process finished
System command succeed
----> Running FindCirc for SRR25103062
Setting environment variables: PATH
Running command (2026-01-25 16:42:46): bash
/data/home/dingjia/BLIT-pipeline/FindCirc/FindCirc.sh SRR25103062
/data/home/dingjia/blit_fastp /data/home/dingjia/blit_test/RNA_phs003316/result
48 /data/home/dingjia/BLIT-pipeline/config.sh
Start find_circ for SRR25103062 at 2026年 01月 25日 星期日 16:42:45 CST
1. Aligning reads...
[bam_sort_core] merging from 1 files and 48 in-memory blocks...
2. Fetching unmapped reads
3. Splitting into anchors
4. Aligning anchors and running find_circ
Done for SRR25103062, final result should be SRR25103062.find_circ.bed
End find_circ for SRR25103062 at 2026年 01月 25日 星期日 19:03:29 CST
Running scheduled exit task
Command process finished
System command succeed
----> Running Circexplorer2 for SRR25103062
Setting environment variables: PATH
Running command (2026-01-25 19:03:30): bash
/data/home/dingjia/BLIT-pipeline/Circexplorer2/Circexplorer2.sh SRR25103062
/data/home/dingjia/blit_fastp /data/home/dingjia/blit_test/RNA_phs003316/result
48 /data/home/dingjia/BLIT-pipeline/config.sh
Start circexplorer2 for SRR25103062 at 2026年 01月 25日 星期日 19:03:29 CST
1. Aligning reads with BWA
2. Running CIRCexplorer2 parse
3. Running CIRCexplorer2 annotate
CIRCexplorer parameters: /data/home/dingjia/.local/share/R/blit/appmamba/envs/Circexplorer2/bin/CIRCexplorer2 annotate -r /data/home/dingjia/pipeline/hg38_ref_all.txt -g /data/home/dingjia/pipeline/GRCh38.primary_assembly.genome.fa -b SRR25103062_circ2_result.txt -o SRR25103062_circ2_result_ann.txt
Start CIRCexplorer2 annotate at 19:17:45
Start to annotate fusion junctions...
Annotated 3567 fusion junctions!
Start to fix fusion junctions...
Fixed 2145 fusion junctions!
End CIRCexplorer2 annotate at 19:17:59
Done for SRR25103062, final result should be SRR25103062.circexplorer2.bed
End circexplorer2 for SRR25103062 at 2026年 01月 25日 星期日 19:18:14 CST
Running scheduled exit task
Command process finished
System command succeed
----> Running circRNA_finder for SRR25103062
Setting environment variables: PATH
Running command (2026-01-25 19:18:15): bash
/data/home/dingjia/BLIT-pipeline/circRNA_finder/circRNA_finder.sh SRR25103062
/data/home/dingjia/blit_fastp /data/home/dingjia/blit_test/RNA_phs003316/result
48 /data/home/dingjia/BLIT-pipeline/config.sh
Start circRNA_finder for SRR25103062 at 2026年 01月 25日 星期日 19:18:14 CST
Final result file does not exist, run it.
1. Aligning reads with STAR...
2. Running circRNA_finder post-processing...
3. Generating BED output...
Done for SRR25103062, final result: ../SRR25103062.circRNA_finder.bed
End circRNA_finder for SRR25103062 at 2026年 01月 25日 星期日 19:21:35 CST
Running scheduled exit task
Command process finished
System command succeed
===> Sample finished: SRR25103062
===> Processing sample: SRR25103040
----> Running CIRIquant for SRR25103040
Setting environment variables: PATH
Running command (2026-01-25 19:21:36): bash
/data/home/dingjia/BLIT-pipeline/CIRIquant/CIRIquant.sh SRR25103040
/data/home/dingjia/blit_fastp /data/home/dingjia/blit_test/RNA_phs003316/result
48 /data/home/dingjia/BLIT-pipeline/config.sh
Start CIRIquant for SRR25103040 at 2026年 01月 25日 星期日 19:21:35 CST
[Sun 2026-01-25 19:21:37] [INFO ] Input reads: SRR25103040_1.fastq.gz,SRR25103040_2.fastq.gz
[Sun 2026-01-25 19:21:37] [INFO ] Library type: unstranded
[Sun 2026-01-25 19:21:37] [INFO ] Output directory: /data/home/dingjia/blit_test/RNA_phs003316/result/SRR25103040.CIRI, Output prefix: SRR25103040
[Sun 2026-01-25 19:21:37] [INFO ] Config: hg38 Loaded
[Sun 2026-01-25 19:21:37] [INFO ] 256 CPU cores availble, using 48
[Sun 2026-01-25 19:21:37] [INFO ] Align RNA-seq reads to reference genome ..
[Sun 2026-01-25 19:21:38] [DEBUG] /data/home/dingjia/.local/share/R/blit/appmamba/envs/CIRIquant/bin/hisat2 -p 48 --dta -q -x /data/home/dingjia/pipeline/GRCh38.primary_assembly.genome.fa -1 /data/home/dingjia/blit_fastp/SRR25103040_1.fastq.gz -2 /data/home/dingjia/blit_fastp/SRR25103040_2.fastq.gz -t | /data/home/dingjia/.local/share/R/blit/appmamba/envs/CIRIquant/bin/samtools view -bS > /data/h…
[Sun 2026-01-25 19:35:50] [DEBUG] /data/home/dingjia/.local/share/R/blit/appmamba/envs/CIRIquant/bin/samtools sort --threads 48 -o /data/home/dingjia/blit_test/RNA_phs003316/result/SRR25103040.CIRI/align/SRR25103040.sorted.bam /data/home/dingjia/blit_test/RNA_phs003316/result/SRR25103040.CIRI/align/SRR25103040.bam
[Sun 2026-01-25 19:38:02] [DEBUG] /data/home/dingjia/.local/share/R/blit/appmamba/envs/CIRIquant/bin/samtools index -@ 48 /data/home/dingjia/blit_test/RNA_phs003316/result/SRR25103040.CIRI/align/SRR25103040.sorted.bam
[Sun 2026-01-25 19:38:17] [DEBUG] HISAT2 bam: SRR25103040.sorted.bam
[Sun 2026-01-25 19:38:17] [INFO ] Skipping gene abundance estimation
[Sun 2026-01-25 19:38:17] [INFO ] No circRNA information provided, run CIRI2 for junction site prediction ..
[Sun 2026-01-25 19:38:17] [INFO ] Running BWA-mem mapping candidate reads ..
[Sun 2026-01-25 19:38:17] [DEBUG] /data/home/dingjia/.local/share/R/blit/appmamba/envs/CIRIquant/bin/bwa mem -t 48 -T 19 /data/home/dingjia/pipeline/GRCh38.primary_assembly.genome.fa /data/home/dingjia/blit_fastp/SRR25103040_1.fastq.gz /data/home/dingjia/blit_fastp/SRR25103040_2.fastq.gz > /data/home/dingjia/blit_test/RNA_phs003316/result/SRR25103040.CIRI/circ/SRR25103040_unmapped.sam
[Sun 2026-01-25 19:58:10] [DEBUG] BWA-mem sam: /data/home/dingjia/blit_test/RNA_phs003316/result/SRR25103040.CIRI/circ/SRR25103040_unmapped.sam
[Sun 2026-01-25 19:58:10] [INFO ] Running CIRI2 for circRNA detection ..
[Sun 2026-01-25 19:58:10] [DEBUG] CIRI2.pl -I /data/home/dingjia/blit_test/RNA_phs003316/result/SRR25103040.CIRI/circ/SRR25103040_unmapped.sam -O /data/home/dingjia/blit_test/RNA_phs003316/result/SRR25103040.CIRI/circ/SRR25103040.ciri -F /data/home/dingjia/pipeline/GRCh38.primary_assembly.genome.fa -A /data/home/dingjia/pipeline/gencode.v34.annotation.gtf -0 -T 48 -G /data/home/dingjia/blit_test/…
[Sun 2026-01-25 20:05:35] [INFO ] Extract circular sequence
[Sun 2026-01-25 20:05:43] [100% ] [##################################################]
[Sun 2026-01-25 20:05:43] [INFO ] Building circular index ..
[Sun 2026-01-25 20:05:43] [DEBUG] /data/home/dingjia/.local/share/R/blit/appmamba/envs/CIRIquant/bin/hisat2-build -p 48 -f /data/home/dingjia/blit_test/RNA_phs003316/result/SRR25103040.CIRI/circ/SRR25103040_index.fa /data/home/dingjia/blit_test/RNA_phs003316/result/SRR25103040.CIRI/circ/SRR25103040_index
[Sun 2026-01-25 20:05:45] [DEBUG] De-novo index: /data/home/dingjia/blit_test/RNA_phs003316/result/SRR25103040.CIRI/circ/SRR25103040_index
[Sun 2026-01-25 20:05:45] [INFO ] De novo alignment for circular RNAs ..
[Sun 2026-01-25 20:05:45] [DEBUG] /data/home/dingjia/.local/share/R/blit/appmamba/envs/CIRIquant/bin/hisat2 -p 48 --dta -q -x /data/home/dingjia/blit_test/RNA_phs003316/result/SRR25103040.CIRI/circ/SRR25103040_index -1 /data/home/dingjia/blit_fastp/SRR25103040_1.fastq.gz -2 /data/home/dingjia/blit_fastp/SRR25103040_2.fastq.gz | /data/home/dingjia/.local/share/R/blit/appmamba/envs/CIRIquant/bin/sa…
[Sun 2026-01-25 20:18:10] [DEBUG] /data/home/dingjia/.local/share/R/blit/appmamba/envs/CIRIquant/bin/samtools sort --threads 48 -o /data/home/dingjia/blit_test/RNA_phs003316/result/SRR25103040.CIRI/circ/SRR25103040_denovo.sorted.bam /data/home/dingjia/blit_test/RNA_phs003316/result/SRR25103040.CIRI/circ/SRR25103040_denovo.bam
[Sun 2026-01-25 20:19:50] [DEBUG] /data/home/dingjia/.local/share/R/blit/appmamba/envs/CIRIquant/bin/samtools index -@ 48 /data/home/dingjia/blit_test/RNA_phs003316/result/SRR25103040.CIRI/circ/SRR25103040_denovo.sorted.bam
[Sun 2026-01-25 20:20:05] [DEBUG] De-novo bam: /data/home/dingjia/blit_test/RNA_phs003316/result/SRR25103040.CIRI/circ/SRR25103040_denovo.sorted.bam
[Sun 2026-01-25 20:20:05] [INFO ] Detecting reads containing Back-splicing signals
[Sun 2026-01-25 20:20:06] [INFO ] Detecting FSJ reads from genome alignment file
[Sun 2026-01-25 20:25:30] [INFO ] Merge bsj and fsj results
[Sun 2026-01-25 20:25:30] [INFO ] Loading annotation gtf ..
[Sun 2026-01-25 20:25:42] [INFO ] Output circRNA expression values
[Sun 2026-01-25 20:25:52] [INFO ] circRNA Expression profile: SRR25103040.gtf
[Sun 2026-01-25 20:25:52] [INFO ] Finished!
Done for SRR25103040, final result should be SRR25103040.CIRI.bed
End CIRIquant for SRR25103040 at 2026年 01月 25日 星期日 20:25:55 CST
Running scheduled exit task
Command process finished
System command succeed
----> Running FindCirc for SRR25103040
Setting environment variables: PATH
Running command (2026-01-25 20:25:56): bash
/data/home/dingjia/BLIT-pipeline/FindCirc/FindCirc.sh SRR25103040
/data/home/dingjia/blit_fastp /data/home/dingjia/blit_test/RNA_phs003316/result
48 /data/home/dingjia/BLIT-pipeline/config.sh
Start find_circ for SRR25103040 at 2026年 01月 25日 星期日 20:25:55 CST
1. Aligning reads...
[bam_sort_core] merging from 1 files and 48 in-memory blocks...
2. Fetching unmapped reads
3. Splitting into anchors
4. Aligning anchors and running find_circ
Done for SRR25103040, final result should be SRR25103040.find_circ.bed
End find_circ for SRR25103040 at 2026年 01月 26日 星期一 02:23:07 CST
Running scheduled exit task
Command process finished
System command succeed
----> Running Circexplorer2 for SRR25103040
Setting environment variables: PATH
Running command (2026-01-26 02:23:08): bash
/data/home/dingjia/BLIT-pipeline/Circexplorer2/Circexplorer2.sh SRR25103040
/data/home/dingjia/blit_fastp /data/home/dingjia/blit_test/RNA_phs003316/result
48 /data/home/dingjia/BLIT-pipeline/config.sh
Start circexplorer2 for SRR25103040 at 2026年 01月 26日 星期一 02:23:07 CST
1. Aligning reads with BWA
2. Running CIRCexplorer2 parse
3. Running CIRCexplorer2 annotate
CIRCexplorer parameters: /data/home/dingjia/.local/share/R/blit/appmamba/envs/Circexplorer2/bin/CIRCexplorer2 annotate -r /data/home/dingjia/pipeline/hg38_ref_all.txt -g /data/home/dingjia/pipeline/GRCh38.primary_assembly.genome.fa -b SRR25103040_circ2_result.txt -o SRR25103040_circ2_result_ann.txt
Start CIRCexplorer2 annotate at 02:38:30
Start to annotate fusion junctions...
Annotated 18829 fusion junctions!
Start to fix fusion junctions...
Fixed 11429 fusion junctions!
End CIRCexplorer2 annotate at 02:38:44
Done for SRR25103040, final result should be SRR25103040.circexplorer2.bed
End circexplorer2 for SRR25103040 at 2026年 01月 26日 星期一 02:38:59 CST
Running scheduled exit task
Command process finished
System command succeed
----> Running circRNA_finder for SRR25103040
Setting environment variables: PATH
Running command (2026-01-26 02:39:00): bash
/data/home/dingjia/BLIT-pipeline/circRNA_finder/circRNA_finder.sh SRR25103040
/data/home/dingjia/blit_fastp /data/home/dingjia/blit_test/RNA_phs003316/result
48 /data/home/dingjia/BLIT-pipeline/config.sh
Start circRNA_finder for SRR25103040 at 2026年 01月 26日 星期一 02:38:59 CST
Final result file does not exist, run it.
1. Aligning reads with STAR...
2. Running circRNA_finder post-processing...
3. Generating BED output...
Done for SRR25103040, final result: ../SRR25103040.circRNA_finder.bed
End circRNA_finder for SRR25103040 at 2026年 01月 26日 星期一 02:42:20 CST
Running scheduled exit task
Command process finished
System command succeed
===> Sample finished: SRR25103040
===> Processing sample: SRR25103044
----> Running CIRIquant for SRR25103044
Setting environment variables: PATH
Running command (2026-01-26 02:42:21): bash
/data/home/dingjia/BLIT-pipeline/CIRIquant/CIRIquant.sh SRR25103044
/data/home/dingjia/blit_fastp /data/home/dingjia/blit_test/RNA_phs003316/result
48 /data/home/dingjia/BLIT-pipeline/config.sh
Start CIRIquant for SRR25103044 at 2026年 01月 26日 星期一 02:42:20 CST
[Mon 2026-01-26 02:42:22] [INFO ] Input reads: SRR25103044_1.fastq.gz,SRR25103044_2.fastq.gz
[Mon 2026-01-26 02:42:22] [INFO ] Library type: unstranded
[Mon 2026-01-26 02:42:22] [INFO ] Output directory: /data/home/dingjia/blit_test/RNA_phs003316/result/SRR25103044.CIRI, Output prefix: SRR25103044
[Mon 2026-01-26 02:42:22] [INFO ] Config: hg38 Loaded
[Mon 2026-01-26 02:42:22] [INFO ] 256 CPU cores availble, using 48
[Mon 2026-01-26 02:42:22] [INFO ] Align RNA-seq reads to reference genome ..
[Mon 2026-01-26 02:42:23] [DEBUG] /data/home/dingjia/.local/share/R/blit/appmamba/envs/CIRIquant/bin/hisat2 -p 48 --dta -q -x /data/home/dingjia/pipeline/GRCh38.primary_assembly.genome.fa -1 /data/home/dingjia/blit_fastp/SRR25103044_1.fastq.gz -2 /data/home/dingjia/blit_fastp/SRR25103044_2.fastq.gz -t | /data/home/dingjia/.local/share/R/blit/appmamba/envs/CIRIquant/bin/samtools view -bS > /data/h…
[Mon 2026-01-26 02:56:35] [DEBUG] /data/home/dingjia/.local/share/R/blit/appmamba/envs/CIRIquant/bin/samtools sort --threads 48 -o /data/home/dingjia/blit_test/RNA_phs003316/result/SRR25103044.CIRI/align/SRR25103044.sorted.bam /data/home/dingjia/blit_test/RNA_phs003316/result/SRR25103044.CIRI/align/SRR25103044.bam
[Mon 2026-01-26 02:58:47] [DEBUG] /data/home/dingjia/.local/share/R/blit/appmamba/envs/CIRIquant/bin/samtools index -@ 48 /data/home/dingjia/blit_test/RNA_phs003316/result/SRR25103044.CIRI/align/SRR25103044.sorted.bam
[Mon 2026-01-26 02:59:02] [DEBUG] HISAT2 bam: SRR25103044.sorted.bam
[Mon 2026-01-26 02:59:02] [INFO ] Skipping gene abundance estimation
[Mon 2026-01-26 02:59:02] [INFO ] No circRNA information provided, run CIRI2 for junction site prediction ..
[Mon 2026-01-26 02:59:02] [INFO ] Running BWA-mem mapping candidate reads ..
[Mon 2026-01-26 02:59:02] [DEBUG] /data/home/dingjia/.local/share/R/blit/appmamba/envs/CIRIquant/bin/bwa mem -t 48 -T 19 /data/home/dingjia/pipeline/GRCh38.primary_assembly.genome.fa /data/home/dingjia/blit_fastp/SRR25103044_1.fastq.gz /data/home/dingjia/blit_fastp/SRR25103044_2.fastq.gz > /data/home/dingjia/blit_test/RNA_phs003316/result/SRR25103044.CIRI/circ/SRR25103044_unmapped.sam
[Mon 2026-01-26 03:18:55] [DEBUG] BWA-mem sam: /data/home/dingjia/blit_test/RNA_phs003316/result/SRR25103044.CIRI/circ/SRR25103044_unmapped.sam
[Mon 2026-01-26 03:18:55] [INFO ] Running CIRI2 for circRNA detection ..
[Mon 2026-01-26 03:18:55] [DEBUG] CIRI2.pl -I /data/home/dingjia/blit_test/RNA_phs003316/result/SRR25103044.CIRI/circ/SRR25103044_unmapped.sam -O /data/home/dingjia/blit_test/RNA_phs003316/result/SRR25103044.CIRI/circ/SRR25103044.ciri -F /data/home/dingjia/pipeline/GRCh38.primary_assembly.genome.fa -A /data/home/dingjia/pipeline/gencode.v34.annotation.gtf -0 -T 48 -G /data/home/dingjia/blit_test/…
[Mon 2026-01-26 03:26:20] [INFO ] Extract circular sequence
[Mon 2026-01-26 03:26:28] [100% ] [##################################################]
[Mon 2026-01-26 03:26:28] [INFO ] Building circular index ..
[Mon 2026-01-26 03:26:28] [DEBUG] /data/home/dingjia/.local/share/R/blit/appmamba/envs/CIRIquant/bin/hisat2-build -p 48 -f /data/home/dingjia/blit_test/RNA_phs003316/result/SRR25103044.CIRI/circ/SRR25103044_index.fa /data/home/dingjia/blit_test/RNA_phs003316/result/SRR25103044.CIRI/circ/SRR25103044_index
[Mon 2026-01-26 03:26:30] [DEBUG] De-novo index: /data/home/dingjia/blit_test/RNA_phs003316/result/SRR25103044.CIRI/circ/SRR25103044_index
[Mon 2026-01-26 03:26:30] [INFO ] De novo alignment for circular RNAs ..
[Mon 2026-01-26 03:26:30] [DEBUG] /data/home/dingjia/.local/share/R/blit/appmamba/envs/CIRIquant/bin/hisat2 -p 48 --dta -q -x /data/home/dingjia/blit_test/RNA_phs003316/result/SRR25103044.CIRI/circ/SRR25103044_index -1 /data/home/dingjia/blit_fastp/SRR25103044_1.fastq.gz -2 /data/home/dingjia/blit_fastp/SRR25103044_2.fastq.gz | /data/home/dingjia/.local/share/R/blit/appmamba/envs/CIRIquant/bin/sa…
[Mon 2026-01-26 03:38:55] [DEBUG] /data/home/dingjia/.local/share/R/blit/appmamba/envs/CIRIquant/bin/samtools sort --threads 48 -o /data/home/dingjia/blit_test/RNA_phs003316/result/SRR25103044.CIRI/circ/SRR25103044_denovo.sorted.bam /data/home/dingjia/blit_test/RNA_phs003316/result/SRR25103044.CIRI/circ/SRR25103044_denovo.bam
[Mon 2026-01-26 03:40:35] [DEBUG] /data/home/dingjia/.local/share/R/blit/appmamba/envs/CIRIquant/bin/samtools index -@ 48 /data/home/dingjia/blit_test/RNA_phs003316/result/SRR25103044.CIRI/circ/SRR25103044_denovo.sorted.bam
[Mon 2026-01-26 03:40:50] [DEBUG] De-novo bam: /data/home/dingjia/blit_test/RNA_phs003316/result/SRR25103044.CIRI/circ/SRR25103044_denovo.sorted.bam
[Mon 2026-01-26 03:40:50] [INFO ] Detecting reads containing Back-splicing signals
[Mon 2026-01-26 03:40:51] [INFO ] Detecting FSJ reads from genome alignment file
[Mon 2026-01-26 03:46:15] [INFO ] Merge bsj and fsj results
[Mon 2026-01-26 03:46:15] [INFO ] Loading annotation gtf ..
[Mon 2026-01-26 03:46:27] [INFO ] Output circRNA expression values
[Mon 2026-01-26 03:46:37] [INFO ] circRNA Expression profile: SRR25103044.gtf
[Mon 2026-01-26 03:46:37] [INFO ] Finished!
Done for SRR25103044, final result should be SRR25103044.CIRI.bed
End CIRIquant for SRR25103044 at 2026年 01月 26日 星期一 03:46:40 CST
Running scheduled exit task
Command process finished
System command succeed
----> Running FindCirc for SRR25103044
Setting environment variables: PATH
Running command (2026-01-26 03:46:41): bash
/data/home/dingjia/BLIT-pipeline/FindCirc/FindCirc.sh SRR25103044
/data/home/dingjia/blit_fastp /data/home/dingjia/blit_test/RNA_phs003316/result
48 /data/home/dingjia/BLIT-pipeline/config.sh
Start find_circ for SRR25103044 at 2026年 01月 26日 星期一 03:46:40 CST
1. Aligning reads...
[bam_sort_core] merging from 1 files and 48 in-memory blocks...
2. Fetching unmapped reads
3. Splitting into anchors
4. Aligning anchors and running find_circ
Done for SRR25103044, final result should be SRR25103044.find_circ.bed
End find_circ for SRR25103044 at 2026年 01月 26日 星期一 05:33:22 CST
Running scheduled exit task
Command process finished
System command succeed
----> Running Circexplorer2 for SRR25103044
Setting environment variables: PATH
Running command (2026-01-26 05:33:23): bash
/data/home/dingjia/BLIT-pipeline/Circexplorer2/Circexplorer2.sh SRR25103044
/data/home/dingjia/blit_fastp /data/home/dingjia/blit_test/RNA_phs003316/result
48 /data/home/dingjia/BLIT-pipeline/config.sh
Start circexplorer2 for SRR25103044 at 2026年 01月 26日 星期一 05:33:22 CST
1. Aligning reads with BWA
2. Running CIRCexplorer2 parse
3. Running CIRCexplorer2 annotate
CIRCexplorer parameters: /data/home/dingjia/.local/share/R/blit/appmamba/envs/Circexplorer2/bin/CIRCexplorer2 annotate -r /data/home/dingjia/pipeline/hg38_ref_all.txt -g /data/home/dingjia/pipeline/GRCh38.primary_assembly.genome.fa -b SRR25103044_circ2_result.txt -o SRR25103044_circ2_result_ann.txt
Start CIRCexplorer2 annotate at 05:47:45
Start to annotate fusion junctions...
Annotated 159 fusion junctions!
Start to fix fusion junctions...
Fixed 56 fusion junctions!
End CIRCexplorer2 annotate at 05:47:53
Done for SRR25103044, final result should be SRR25103044.circexplorer2.bed
End circexplorer2 for SRR25103044 at 2026年 01月 26日 星期一 05:48:08 CST
Running scheduled exit task
Command process finished
System command succeed
----> Running circRNA_finder for SRR25103044
Setting environment variables: PATH
Running command (2026-01-26 05:48:09): bash
/data/home/dingjia/BLIT-pipeline/circRNA_finder/circRNA_finder.sh SRR25103044
/data/home/dingjia/blit_fastp /data/home/dingjia/blit_test/RNA_phs003316/result
48 /data/home/dingjia/BLIT-pipeline/config.sh
Start circRNA_finder for SRR25103044 at 2026年 01月 26日 星期一 05:48:08 CST
Final result file does not exist, run it.
1. Aligning reads with STAR...
2. Running circRNA_finder post-processing...
3. Generating BED output...
Done for SRR25103044, final result: ../SRR25103044.circRNA_finder.bed
End circRNA_finder for SRR25103044 at 2026年 01月 26日 星期一 05:51:29 CST
Running scheduled exit task
Command process finished
System command succeed
===> Sample finished: SRR25103044
===> Processing sample: SRR25103092
----> Running CIRIquant for SRR25103092
Setting environment variables: PATH
Running command (2026-01-26 06:07:54): bash
/data/home/dingjia/BLIT-pipeline/CIRIquant/CIRIquant.sh SRR25103092
/data/home/dingjia/blit_fastp /data/home/dingjia/blit_test/RNA_phs003316/result
48 /data/home/dingjia/BLIT-pipeline/config.sh
Start CIRIquant for SRR25103092 at 2026年 01月 26日 星期一 06:07:53 CST
[Mon 2026-01-26 06:07:55] [INFO ] Input reads: SRR25103092_1.fastq.gz,SRR25103092_2.fastq.gz
[Mon 2026-01-26 06:07:55] [INFO ] Library type: unstranded
[Mon 2026-01-26 06:07:55] [INFO ] Output directory: /data/home/dingjia/blit_test/RNA_phs003316/result/SRR25103092.CIRI, Output prefix: SRR25103092
[Mon 2026-01-26 06:07:55] [INFO ] Config: hg38 Loaded
[Mon 2026-01-26 06:07:55] [INFO ] 256 CPU cores availble, using 48
[Mon 2026-01-26 06:07:55] [INFO ] Align RNA-seq reads to reference genome ..
[Mon 2026-01-26 06:07:56] [DEBUG] /data/home/dingjia/.local/share/R/blit/appmamba/envs/CIRIquant/bin/hisat2 -p 48 --dta -q -x /data/home/dingjia/pipeline/GRCh38.primary_assembly.genome.fa -1 /data/home/dingjia/blit_fastp/SRR25103092_1.fastq.gz -2 /data/home/dingjia/blit_fastp/SRR25103092_2.fastq.gz -t | /data/home/dingjia/.local/share/R/blit/appmamba/envs/CIRIquant/bin/samtools view -bS > /data/h…
[Mon 2026-01-26 06:22:08] [DEBUG] /data/home/dingjia/.local/share/R/blit/appmamba/envs/CIRIquant/bin/samtools sort --threads 48 -o /data/home/dingjia/blit_test/RNA_phs003316/result/SRR25103092.CIRI/align/SRR25103092.sorted.bam /data/home/dingjia/blit_test/RNA_phs003316/result/SRR25103092.CIRI/align/SRR25103092.bam
[Mon 2026-01-26 06:24:20] [DEBUG] /data/home/dingjia/.local/share/R/blit/appmamba/envs/CIRIquant/bin/samtools index -@ 48 /data/home/dingjia/blit_test/RNA_phs003316/result/SRR25103092.CIRI/align/SRR25103092.sorted.bam
[Mon 2026-01-26 06:24:35] [DEBUG] HISAT2 bam: SRR25103092.sorted.bam
[Mon 2026-01-26 06:24:35] [INFO ] Skipping gene abundance estimation
[Mon 2026-01-26 06:24:35] [INFO ] No circRNA information provided, run CIRI2 for junction site prediction ..
[Mon 2026-01-26 06:24:35] [INFO ] Running BWA-mem mapping candidate reads ..
[Mon 2026-01-26 06:24:35] [DEBUG] /data/home/dingjia/.local/share/R/blit/appmamba/envs/CIRIquant/bin/bwa mem -t 48 -T 19 /data/home/dingjia/pipeline/GRCh38.primary_assembly.genome.fa /data/home/dingjia/blit_fastp/SRR25103092_1.fastq.gz /data/home/dingjia/blit_fastp/SRR25103092_2.fastq.gz > /data/home/dingjia/blit_test/RNA_phs003316/result/SRR25103092.CIRI/circ/SRR25103092_unmapped.sam
[Mon 2026-01-26 06:44:28] [DEBUG] BWA-mem sam: /data/home/dingjia/blit_test/RNA_phs003316/result/SRR25103092.CIRI/circ/SRR25103092_unmapped.sam
[Mon 2026-01-26 06:44:28] [INFO ] Running CIRI2 for circRNA detection ..
[Mon 2026-01-26 06:44:28] [DEBUG] CIRI2.pl -I /data/home/dingjia/blit_test/RNA_phs003316/result/SRR25103092.CIRI/circ/SRR25103092_unmapped.sam -O /data/home/dingjia/blit_test/RNA_phs003316/result/SRR25103092.CIRI/circ/SRR25103092.ciri -F /data/home/dingjia/pipeline/GRCh38.primary_assembly.genome.fa -A /data/home/dingjia/pipeline/gencode.v34.annotation.gtf -0 -T 48 -G /data/home/dingjia/blit_test/…
[Mon 2026-01-26 06:51:53] [INFO ] Extract circular sequence
[Mon 2026-01-26 06:52:01] [100% ] [##################################################]
[Mon 2026-01-26 06:52:01] [INFO ] Building circular index ..
[Mon 2026-01-26 06:52:01] [DEBUG] /data/home/dingjia/.local/share/R/blit/appmamba/envs/CIRIquant/bin/hisat2-build -p 48 -f /data/home/dingjia/blit_test/RNA_phs003316/result/SRR25103092.CIRI/circ/SRR25103092_index.fa /data/home/dingjia/blit_test/RNA_phs003316/result/SRR25103092.CIRI/circ/SRR25103092_index
[Mon 2026-01-26 06:52:03] [DEBUG] De-novo index: /data/home/dingjia/blit_test/RNA_phs003316/result/SRR25103092.CIRI/circ/SRR25103092_index
[Mon 2026-01-26 06:52:03] [INFO ] De novo alignment for circular RNAs ..
[Mon 2026-01-26 06:52:03] [DEBUG] /data/home/dingjia/.local/share/R/blit/appmamba/envs/CIRIquant/bin/hisat2 -p 48 --dta -q -x /data/home/dingjia/blit_test/RNA_phs003316/result/SRR25103092.CIRI/circ/SRR25103092_index -1 /data/home/dingjia/blit_fastp/SRR25103092_1.fastq.gz -2 /data/home/dingjia/blit_fastp/SRR25103092_2.fastq.gz | /data/home/dingjia/.local/share/R/blit/appmamba/envs/CIRIquant/bin/sa…
[Mon 2026-01-26 07:04:28] [DEBUG] /data/home/dingjia/.local/share/R/blit/appmamba/envs/CIRIquant/bin/samtools sort --threads 48 -o /data/home/dingjia/blit_test/RNA_phs003316/result/SRR25103092.CIRI/circ/SRR25103092_denovo.sorted.bam /data/home/dingjia/blit_test/RNA_phs003316/result/SRR25103092.CIRI/circ/SRR25103092_denovo.bam
[Mon 2026-01-26 07:06:08] [DEBUG] /data/home/dingjia/.local/share/R/blit/appmamba/envs/CIRIquant/bin/samtools index -@ 48 /data/home/dingjia/blit_test/RNA_phs003316/result/SRR25103092.CIRI/circ/SRR25103092_denovo.sorted.bam
[Mon 2026-01-26 07:06:23] [DEBUG] De-novo bam: /data/home/dingjia/blit_test/RNA_phs003316/result/SRR25103092.CIRI/circ/SRR25103092_denovo.sorted.bam
[Mon 2026-01-26 07:06:23] [INFO ] Detecting reads containing Back-splicing signals
[Mon 2026-01-26 07:06:24] [INFO ] Detecting FSJ reads from genome alignment file
[Mon 2026-01-26 07:11:48] [INFO ] Merge bsj and fsj results
[Mon 2026-01-26 07:11:48] [INFO ] Loading annotation gtf ..
[Mon 2026-01-26 07:12:00] [INFO ] Output circRNA expression values
[Mon 2026-01-26 07:12:10] [INFO ] circRNA Expression profile: SRR25103092.gtf
[Mon 2026-01-26 07:12:10] [INFO ] Finished!
Done for SRR25103092, final result should be SRR25103092.CIRI.bed
End CIRIquant for SRR25103092 at 2026年 01月 26日 星期一 07:12:13 CST
Running scheduled exit task
Command process finished
System command succeed
----> Running FindCirc for SRR25103092
Setting environment variables: PATH
Running command (2026-01-26 07:12:14): bash
/data/home/dingjia/BLIT-pipeline/FindCirc/FindCirc.sh SRR25103092
/data/home/dingjia/blit_fastp /data/home/dingjia/blit_test/RNA_phs003316/result
48 /data/home/dingjia/BLIT-pipeline/config.sh
Start find_circ for SRR25103092 at 2026年 01月 26日 星期一 07:12:13 CST
1. Aligning reads...
[bam_sort_core] merging from 1 files and 48 in-memory blocks...
2. Fetching unmapped reads
3. Splitting into anchors
4. Aligning anchors and running find_circ
Done for SRR25103092, final result should be SRR25103092.find_circ.bed
End find_circ for SRR25103092 at 2026年 01月 26日 星期一 14:53:30 CST
Running scheduled exit task
Command process finished
System command succeed
----> Running Circexplorer2 for SRR25103092
Setting environment variables: PATH
Running command (2026-01-26 14:53:31): bash
/data/home/dingjia/BLIT-pipeline/Circexplorer2/Circexplorer2.sh SRR25103092
/data/home/dingjia/blit_fastp /data/home/dingjia/blit_test/RNA_phs003316/result
48 /data/home/dingjia/BLIT-pipeline/config.sh
Start circexplorer2 for SRR25103092 at 2026年 01月 26日 星期一 14:53:30 CST
1. Aligning reads with BWA
2. Running CIRCexplorer2 parse
3. Running CIRCexplorer2 annotate
CIRCexplorer parameters: /data/home/dingjia/.local/share/R/blit/appmamba/envs/Circexplorer2/bin/CIRCexplorer2 annotate -r /data/home/dingjia/pipeline/hg38_ref_all.txt -g /data/home/dingjia/pipeline/GRCh38.primary_assembly.genome.fa -b SRR25103092_circ2_result.txt -o SRR25103092_circ2_result_ann.txt
Start CIRCexplorer2 annotate at 15:09:55
Start to annotate fusion junctions...
Annotated 23456 fusion junctions!
Start to fix fusion junctions...
Fixed 14235 fusion junctions!
End CIRCexplorer2 annotate at 15:10:09
Done for SRR25103092, final result should be SRR25103092.circexplorer2.bed
End circexplorer2 for SRR25103092 at 2026年 01月 26日 星期一 15:10:24 CST
Running scheduled exit task
Command process finished
System command succeed
----> Running circRNA_finder for SRR25103092
Setting environment variables: PATH
Running command (2026-01-26 15:10:25): bash
/data/home/dingjia/BLIT-pipeline/circRNA_finder/circRNA_finder.sh SRR25103092
/data/home/dingjia/blit_fastp /data/home/dingjia/blit_test/RNA_phs003316/result
48 /data/home/dingjia/BLIT-pipeline/config.sh
Start circRNA_finder for SRR25103092 at 2026年 01月 26日 星期一 15:10:24 CST
Final result file does not exist, run it.
1. Aligning reads with STAR...
2. Running circRNA_finder post-processing...
3. Generating BED output...
Done for SRR25103092, final result: ../SRR25103092.circRNA_finder.bed
End circRNA_finder for SRR25103092 at 2026年 01月 26日 星期一 15:13:45 CST
Running scheduled exit task
Command process finished
System command succeed
===> Sample finished: SRR25103092
===> Processing sample: SRR25103042
----> Running CIRIquant for SRR25103042
Setting environment variables: PATH
Running command (2026-01-26 15:13:46): bash
/data/home/dingjia/BLIT-pipeline/CIRIquant/CIRIquant.sh SRR25103042
/data/home/dingjia/blit_fastp /data/home/dingjia/blit_test/RNA_phs003316/result
48 /data/home/dingjia/BLIT-pipeline/config.sh
Start CIRIquant for SRR25103042 at 2026年 01月 26日 星期一 15:13:45 CST
[Mon 2026-01-26 15:13:47] [INFO ] Input reads: SRR25103042_1.fastq.gz,SRR25103042_2.fastq.gz
[Mon 2026-01-26 15:13:47] [INFO ] Library type: unstranded
[Mon 2026-01-26 15:13:47] [INFO ] Output directory: /data/home/dingjia/blit_test/RNA_phs003316/result/SRR25103042.CIRI, Output prefix: SRR25103042
[Mon 2026-01-26 15:13:47] [INFO ] Config: hg38 Loaded
[Mon 2026-01-26 15:13:47] [INFO ] 256 CPU cores availble, using 48
[Mon 2026-01-26 15:13:47] [INFO ] Align RNA-seq reads to reference genome ..
[Mon 2026-01-26 15:13:48] [DEBUG] /data/home/dingjia/.local/share/R/blit/appmamba/envs/CIRIquant/bin/hisat2 -p 48 --dta -q -x /data/home/dingjia/pipeline/GRCh38.primary_assembly.genome.fa -1 /data/home/dingjia/blit_fastp/SRR25103042_1.fastq.gz -2 /data/home/dingjia/blit_fastp/SRR25103042_2.fastq.gz -t | /data/home/dingjia/.local/share/R/blit/appmamba/envs/CIRIquant/bin/samtools view -bS > /data/h…
[Mon 2026-01-26 15:28:00] [DEBUG] /data/home/dingjia/.local/share/R/blit/appmamba/envs/CIRIquant/bin/samtools sort --threads 48 -o /data/home/dingjia/blit_test/RNA_phs003316/result/SRR25103042.CIRI/align/SRR25103042.sorted.bam /data/home/dingjia/blit_test/RNA_phs003316/result/SRR25103042.CIRI/align/SRR25103042.bam
[Mon 2026-01-26 15:30:12] [DEBUG] /data/home/dingjia/.local/share/R/blit/appmamba/envs/CIRIquant/bin/samtools index -@ 48 /data/home/dingjia/blit_test/RNA_phs003316/result/SRR25103042.CIRI/align/SRR25103042.sorted.bam
[Mon 2026-01-26 15:30:27] [DEBUG] HISAT2 bam: SRR25103042.sorted.bam
[Mon 2026-01-26 15:30:27] [INFO ] Skipping gene abundance estimation
[Mon 2026-01-26 15:30:27] [INFO ] No circRNA information provided, run CIRI2 for junction site prediction ..
[Mon 2026-01-26 15:30:27] [INFO ] Running BWA-mem mapping candidate reads ..
[Mon 2026-01-26 15:30:27] [DEBUG] /data/home/dingjia/.local/share/R/blit/appmamba/envs/CIRIquant/bin/bwa mem -t 48 -T 19 /data/home/dingjia/pipeline/GRCh38.primary_assembly.genome.fa /data/home/dingjia/blit_fastp/SRR25103042_1.fastq.gz /data/home/dingjia/blit_fastp/SRR25103042_2.fastq.gz > /data/home/dingjia/blit_test/RNA_phs003316/result/SRR25103042.CIRI/circ/SRR25103042_unmapped.sam
[Mon 2026-01-26 15:50:20] [DEBUG] BWA-mem sam: /data/home/dingjia/blit_test/RNA_phs003316/result/SRR25103042.CIRI/circ/SRR25103042_unmapped.sam
[Mon 2026-01-26 15:50:20] [INFO ] Running CIRI2 for circRNA detection ..
[Mon 2026-01-26 15:50:20] [DEBUG] CIRI2.pl -I /data/home/dingjia/blit_test/RNA_phs003316/result/SRR25103042.CIRI/circ/SRR25103042_unmapped.sam -O /data/home/dingjia/blit_test/RNA_phs003316/result/SRR25103042.CIRI/circ/SRR25103042.ciri -F /data/home/dingjia/pipeline/GRCh38.primary_assembly.genome.fa -A /data/home/dingjia/pipeline/gencode.v34.annotation.gtf -0 -T 48 -G /data/home/dingjia/blit_test/…
[Mon 2026-01-26 15:57:45] [INFO ] Extract circular sequence
[Mon 2026-01-26 15:57:53] [100% ] [##################################################]
[Mon 2026-01-26 15:57:53] [INFO ] Building circular index ..
[Mon 2026-01-26 15:57:53] [DEBUG] /data/home/dingjia/.local/share/R/blit/appmamba/envs/CIRIquant/bin/hisat2-build -p 48 -f /data/home/dingjia/blit_test/RNA_phs003316/result/SRR25103042.CIRI/circ/SRR25103042_index.fa /data/home/dingjia/blit_test/RNA_phs003316/result/SRR25103042.CIRI/circ/SRR25103042_index
[Mon 2026-01-26 15:57:55] [DEBUG] De-novo index: /data/home/dingjia/blit_test/RNA_phs003316/result/SRR25103042.CIRI/circ/SRR25103042_index
[Mon 2026-01-26 15:57:55] [INFO ] De novo alignment for circular RNAs ..
[Mon 2026-01-26 15:57:55] [DEBUG] /data/home/dingjia/.local/share/R/blit/appmamba/envs/CIRIquant/bin/hisat2 -p 48 --dta -q -x /data/home/dingjia/blit_test/RNA_phs003316/result/SRR25103042.CIRI/circ/SRR25103042_index -1 /data/home/dingjia/blit_fastp/SRR25103042_1.fastq.gz -2 /data/home/dingjia/blit_fastp/SRR25103042_2.fastq.gz | /data/home/dingjia/.local/share/R/blit/appmamba/envs/CIRIquant/bin/sa…
[Mon 2026-01-26 16:10:20] [DEBUG] /data/home/dingjia/.local/share/R/blit/appmamba/envs/CIRIquant/bin/samtools sort --threads 48 -o /data/home/dingjia/blit_test/RNA_phs003316/result/SRR25103042.CIRI/circ/SRR25103042_denovo.sorted.bam /data/home/dingjia/blit_test/RNA_phs003316/result/SRR25103042.CIRI/circ/SRR25103042_denovo.bam
[Mon 2026-01-26 16:12:00] [DEBUG] /data/home/dingjia/.local/share/R/blit/appmamba/envs/CIRIquant/bin/samtools index -@ 48 /data/home/dingjia/blit_test/RNA_phs003316/result/SRR25103042.CIRI/circ/SRR25103042_denovo.sorted.bam
[Mon 2026-01-26 16:12:15] [DEBUG] De-novo bam: /data/home/dingjia/blit_test/RNA_phs003316/result/SRR25103042.CIRI/circ/SRR25103042_denovo.sorted.bam
[Mon 2026-01-26 16:12:15] [INFO ] Detecting reads containing Back-splicing signals
[Mon 2026-01-26 16:12:16] [INFO ] Detecting FSJ reads from genome alignment file
[Mon 2026-01-26 16:17:40] [INFO ] Merge bsj and fsj results
[Mon 2026-01-26 16:17:40] [INFO ] Loading annotation gtf ..
[Mon 2026-01-26 16:17:52] [INFO ] Output circRNA expression values
[Mon 2026-01-26 16:18:02] [INFO ] circRNA Expression profile: SRR25103042.gtf
[Mon 2026-01-26 16:18:02] [INFO ] Finished!
Done for SRR25103042, final result should be SRR25103042.CIRI.bed
End CIRIquant for SRR25103042 at 2026年 01月 26日 星期一 16:18:05 CST
Running scheduled exit task
Command process finished
System command succeed
----> Running FindCirc for SRR25103042
Setting environment variables: PATH
Running command (2026-01-26 16:18:06): bash
/data/home/dingjia/BLIT-pipeline/FindCirc/FindCirc.sh SRR25103042
/data/home/dingjia/blit_fastp /data/home/dingjia/blit_test/RNA_phs003316/result
48 /data/home/dingjia/BLIT-pipeline/config.sh
Start find_circ for SRR25103042 at 2026年 01月 26日 星期一 16:18:05 CST
1. Aligning reads...
[bam_sort_core] merging from 1 files and 48 in-memory blocks...
2. Fetching unmapped reads
3. Splitting into anchors
4. Aligning anchors and running find_circ
Done for SRR25103042, final result should be SRR25103042.find_circ.bed
End find_circ for SRR25103042 at 2026年 01月 26日 星期一 17:43:02 CST
Running scheduled exit task
Command process finished
System command succeed
----> Running Circexplorer2 for SRR25103042
Setting environment variables: PATH
Running command (2026-01-26 17:43:03): bash
/data/home/dingjia/BLIT-pipeline/Circexplorer2/Circexplorer2.sh SRR25103042
/data/home/dingjia/blit_fastp /data/home/dingjia/blit_test/RNA_phs003316/result
48 /data/home/dingjia/BLIT-pipeline/config.sh
Start circexplorer2 for SRR25103042 at 2026年 01月 26日 星期一 17:43:02 CST
1. Aligning reads with BWA
2. Running CIRCexplorer2 parse
3. Running CIRCexplorer2 annotate
CIRCexplorer parameters: /data/home/dingjia/.local/share/R/blit/appmamba/envs/Circexplorer2/bin/CIRCexplorer2 annotate -r /data/home/dingjia/pipeline/hg38_ref_all.txt -g /data/home/dingjia/pipeline/GRCh38.primary_assembly.genome.fa -b SRR25103042_circ2_result.txt -o SRR25103042_circ2_result_ann.txt
Start CIRCexplorer2 annotate at 17:57:20
Start to annotate fusion junctions...
Annotated 48 fusion junctions!
Start to fix fusion junctions...
Fixed 17 fusion junctions!
End CIRCexplorer2 annotate at 17:57:27
Done for SRR25103042, final result should be SRR25103042.circexplorer2.bed
End circexplorer2 for SRR25103042 at 2026年 01月 26日 星期一 17:57:40 CST
Running scheduled exit task
Command process finished
System command succeed
----> Running circRNA_finder for SRR25103042
Setting environment variables: PATH
Running command (2026-01-26 17:57:41): bash
/data/home/dingjia/BLIT-pipeline/circRNA_finder/circRNA_finder.sh SRR25103042
/data/home/dingjia/blit_fastp /data/home/dingjia/blit_test/RNA_phs003316/result
48 /data/home/dingjia/BLIT-pipeline/config.sh
Start circRNA_finder for SRR25103042 at 2026年 01月 26日 星期一 17:57:40 CST
Final result file does not exist, run it.
1. Aligning reads with STAR...
2. Running circRNA_finder post-processing...
3. Generating BED output...
Done for SRR25103042, final result: ../SRR25103042.circRNA_finder.bed
End circRNA_finder for SRR25103042 at 2026年 01月 26日 星期一 18:00:55 CST
Running scheduled exit task
Command process finished
System command succeed
===> Sample finished: SRR25103042
===> Processing sample: SRR25103086
----> Running CIRIquant for SRR25103086
Setting environment variables: PATH
Running command (2026-01-26 18:41:06): bash
/data/home/dingjia/BLIT-pipeline/CIRIquant/CIRIquant.sh SRR25103086
/data/home/dingjia/blit_fastp /data/home/dingjia/blit_test/RNA_phs003316/result
48 /data/home/dingjia/BLIT-pipeline/config.sh
Start CIRIquant for SRR25103086 at 2026年 01月 26日 星期一 18:41:05 CST
[Mon 2026-01-26 18:41:07] [INFO ] Input reads: SRR25103086_1.fastq.gz,SRR25103086_2.fastq.gz
[Mon 2026-01-26 18:41:07] [INFO ] Library type: unstranded
[Mon 2026-01-26 18:41:07] [INFO ] Output directory: /data/home/dingjia/blit_test/RNA_phs003316/result/SRR25103086.CIRI, Output prefix: SRR25103086
[Mon 2026-01-26 18:41:07] [INFO ] Config: hg38 Loaded
[Mon 2026-01-26 18:41:07] [INFO ] 256 CPU cores availble, using 48
[Mon 2026-01-26 18:41:07] [INFO ] Align RNA-seq reads to reference genome ..
[Mon 2026-01-26 18:41:08] [DEBUG] /data/home/dingjia/.local/share/R/blit/appmamba/envs/CIRIquant/bin/hisat2 -p 48 --dta -q -x /data/home/dingjia/pipeline/GRCh38.primary_assembly.genome.fa -1 /data/home/dingjia/blit_fastp/SRR25103086_1.fastq.gz -2 /data/home/dingjia/blit_fastp/SRR25103086_2.fastq.gz -t | /data/home/dingjia/.local/share/R/blit/appmamba/envs/CIRIquant/bin/samtools view -bS > /data/h…
[Mon 2026-01-26 18:55:20] [DEBUG] /data/home/dingjia/.local/share/R/blit/appmamba/envs/CIRIquant/bin/samtools sort --threads 48 -o /data/home/dingjia/blit_test/RNA_phs003316/result/SRR25103086.CIRI/align/SRR25103086.sorted.bam /data/home/dingjia/blit_test/RNA_phs003316/result/SRR25103086.CIRI/align/SRR25103086.bam
[Mon 2026-01-26 18:57:32] [DEBUG] /data/home/dingjia/.local/share/R/blit/appmamba/envs/CIRIquant/bin/samtools index -@ 48 /data/home/dingjia/blit_test/RNA_phs003316/result/SRR25103086.CIRI/align/SRR25103086.sorted.bam
[Mon 2026-01-26 18:57:47] [DEBUG] HISAT2 bam: SRR25103086.sorted.bam
[Mon 2026-01-26 18:57:47] [INFO ] Skipping gene abundance estimation
[Mon 2026-01-26 18:57:47] [INFO ] No circRNA information provided, run CIRI2 for junction site prediction ..
[Mon 2026-01-26 18:57:47] [INFO ] Running BWA-mem mapping candidate reads ..
[Mon 2026-01-26 18:57:47] [DEBUG] /data/home/dingjia/.local/share/R/blit/appmamba/envs/CIRIquant/bin/bwa mem -t 48 -T 19 /data/home/dingjia/pipeline/GRCh38.primary_assembly.genome.fa /data/home/dingjia/blit_fastp/SRR25103086_1.fastq.gz /data/home/dingjia/blit_fastp/SRR25103086_2.fastq.gz > /data/home/dingjia/blit_test/RNA_phs003316/result/SRR25103086.CIRI/circ/SRR25103086_unmapped.sam
[Mon 2026-01-26 19:17:40] [DEBUG] BWA-mem sam: /data/home/dingjia/blit_test/RNA_phs003316/result/SRR25103086.CIRI/circ/SRR25103086_unmapped.sam
[Mon 2026-01-26 19:17:40] [INFO ] Running CIRI2 for circRNA detection ..
[Mon 2026-01-26 19:17:40] [DEBUG] CIRI2.pl -I /data/home/dingjia/blit_test/RNA_phs003316/result/SRR25103086.CIRI/circ/SRR25103086_unmapped.sam -O /data/home/dingjia/blit_test/RNA_phs003316/result/SRR25103086.CIRI/circ/SRR25103086.ciri -F /data/home/dingjia/pipeline/GRCh38.primary_assembly.genome.fa -A /data/home/dingjia/pipeline/gencode.v34.annotation.gtf -0 -T 48 -G /data/home/dingjia/blit_test/…
[Mon 2026-01-26 19:25:05] [INFO ] Extract circular sequence
[Mon 2026-01-26 19:25:13] [100% ] [##################################################]
[Mon 2026-01-26 19:25:13] [INFO ] Building circular index ..
[Mon 2026-01-26 19:25:13] [DEBUG] /data/home/dingjia/.local/share/R/blit/appmamba/envs/CIRIquant/bin/hisat2-build -p 48 -f /data/home/dingjia/blit_test/RNA_phs003316/result/SRR25103086.CIRI/circ/SRR25103086_index.fa /data/home/dingjia/blit_test/RNA_phs003316/result/SRR25103086.CIRI/circ/SRR25103086_index
[Mon 2026-01-26 19:25:15] [DEBUG] De-novo index: /data/home/dingjia/blit_test/RNA_phs003316/result/SRR25103086.CIRI/circ/SRR25103086_index
[Mon 2026-01-26 19:25:15] [INFO ] De novo alignment for circular RNAs ..
[Mon 2026-01-26 19:25:15] [DEBUG] /data/home/dingjia/.local/share/R/blit/appmamba/envs/CIRIquant/bin/hisat2 -p 48 --dta -q -x /data/home/dingjia/blit_test/RNA_phs003316/result/SRR25103086.CIRI/circ/SRR25103086_index -1 /data/home/dingjia/blit_fastp/SRR25103086_1.fastq.gz -2 /data/home/dingjia/blit_fastp/SRR25103086_2.fastq.gz | /data/home/dingjia/.local/share/R/blit/appmamba/envs/CIRIquant/bin/sa…
[Mon 2026-01-26 19:37:40] [DEBUG] /data/home/dingjia/.local/share/R/blit/appmamba/envs/CIRIquant/bin/samtools sort --threads 48 -o /data/home/dingjia/blit_test/RNA_phs003316/result/SRR25103086.CIRI/circ/SRR25103086_denovo.sorted.bam /data/home/dingjia/blit_test/RNA_phs003316/result/SRR25103086.CIRI/circ/SRR25103086_denovo.bam
[Mon 2026-01-26 19:39:20] [DEBUG] /data/home/dingjia/.local/share/R/blit/appmamba/envs/CIRIquant/bin/samtools index -@ 48 /data/home/dingjia/blit_test/RNA_phs003316/result/SRR25103086.CIRI/circ/SRR25103086_denovo.sorted.bam
[Mon 2026-01-26 19:39:35] [DEBUG] De-novo bam: /data/home/dingjia/blit_test/RNA_phs003316/result/SRR25103086.CIRI/circ/SRR25103086_denovo.sorted.bam
[Mon 2026-01-26 19:39:35] [INFO ] Detecting reads containing Back-splicing signals
[Mon 2026-01-26 19:39:36] [INFO ] Detecting FSJ reads from genome alignment file
[Mon 2026-01-26 19:45:00] [INFO ] Merge bsj and fsj results
[Mon 2026-01-26 19:45:00] [INFO ] Loading annotation gtf ..
[Mon 2026-01-26 19:45:12] [INFO ] Output circRNA expression values
[Mon 2026-01-26 19:45:22] [INFO ] circRNA Expression profile: SRR25103086.gtf
[Mon 2026-01-26 19:45:22] [INFO ] Finished!
Done for SRR25103086, final result should be SRR25103086.CIRI.bed
End CIRIquant for SRR25103086 at 2026年 01月 26日 星期一 19:45:25 CST
Running scheduled exit task
Command process finished
System command succeed
----> Running FindCirc for SRR25103086
Setting environment variables: PATH
Running command (2026-01-26 19:45:26): bash
/data/home/dingjia/BLIT-pipeline/FindCirc/FindCirc.sh SRR25103086
/data/home/dingjia/blit_fastp /data/home/dingjia/blit_test/RNA_phs003316/result
48 /data/home/dingjia/BLIT-pipeline/config.sh
Start find_circ for SRR25103086 at 2026年 01月 26日 星期一 19:45:25 CST
1. Aligning reads...
[bam_sort_core] merging from 1 files and 48 in-memory blocks...
2. Fetching unmapped reads
3. Splitting into anchors
4. Aligning anchors and running find_circ
Done for SRR25103086, final result should be SRR25103086.find_circ.bed
End find_circ for SRR25103086 at 2026年 01月 27日 星期二 01:26:17 CST
Running scheduled exit task
Command process finished
System command succeed
----> Running Circexplorer2 for SRR25103086
Setting environment variables: PATH
Running command (2026-01-27 01:26:18): bash
/data/home/dingjia/BLIT-pipeline/Circexplorer2/Circexplorer2.sh SRR25103086
/data/home/dingjia/blit_fastp /data/home/dingjia/blit_test/RNA_phs003316/result
48 /data/home/dingjia/BLIT-pipeline/config.sh
Start circexplorer2 for SRR25103086 at 2026年 01月 27日 星期二 01:26:17 CST
1. Aligning reads with BWA
2. Running CIRCexplorer2 parse
3. Running CIRCexplorer2 annotate
CIRCexplorer parameters: /data/home/dingjia/.local/share/R/blit/appmamba/envs/Circexplorer2/bin/CIRCexplorer2 annotate -r /data/home/dingjia/pipeline/hg38_ref_all.txt -g /data/home/dingjia/pipeline/GRCh38.primary_assembly.genome.fa -b SRR25103086_circ2_result.txt -o SRR25103086_circ2_result_ann.txt
Start CIRCexplorer2 annotate at 01:41:45
Start to annotate fusion junctions...
Annotated 12345 fusion junctions!
Start to fix fusion junctions...
Fixed 7568 fusion junctions!
End CIRCexplorer2 annotate at 01:41:59
Done for SRR25103086, final result should be SRR25103086.circexplorer2.bed
End circexplorer2 for SRR25103086 at 2026年 01月 27日 星期二 01:42:14 CST
Running scheduled exit task
Command process finished
System command succeed
----> Running circRNA_finder for SRR25103086
Setting environment variables: PATH
Running command (2026-01-27 01:42:15): bash
/data/home/dingjia/BLIT-pipeline/circRNA_finder/circRNA_finder.sh SRR25103086
/data/home/dingjia/blit_fastp /data/home/dingjia/blit_test/RNA_phs003316/result
48 /data/home/dingjia/BLIT-pipeline/config.sh
Start circRNA_finder for SRR25103086 at 2026年 01月 27日 星期二 01:42:14 CST
Final result file does not exist, run it.
1. Aligning reads with STAR...
2. Running circRNA_finder post-processing...
3. Generating BED output...
Done for SRR25103086, final result: ../SRR25103086.circRNA_finder.bed
End circRNA_finder for SRR25103086 at 2026年 01月 27日 星期二 01:45:35 CST
Running scheduled exit task
Command process finished
System command succeed
===> Sample finished: SRR25103086
===> Processing sample: SRR25103074
----> Running CIRIquant for SRR25103074
Setting environment variables: PATH
Running command (2026-01-27 01:45:36): bash
/data/home/dingjia/BLIT-pipeline/CIRIquant/CIRIquant.sh SRR25103074
/data/home/dingjia/blit_fastp /data/home/dingjia/blit_test/RNA_phs003316/result
48 /data/home/dingjia/BLIT-pipeline/config.sh
Start CIRIquant for SRR25103074 at 2026年 01月 27日 星期二 01:45:35 CST
[Tue 2026-01-27 01:45:37] [INFO ] Input reads: SRR25103074_1.fastq.gz,SRR25103074_2.fastq.gz
[Tue 2026-01-27 01:45:37] [INFO ] Library type: unstranded
[Tue 2026-01-27 01:45:37] [INFO ] Output directory: /data/home/dingjia/blit_test/RNA_phs003316/result/SRR25103074.CIRI, Output prefix: SRR25103074
[Tue 2026-01-27 01:45:37] [INFO ] Config: hg38 Loaded
[Tue 2026-01-27 01:45:37] [INFO ] 256 CPU cores availble, using 48
[Tue 2026-01-27 01:45:37] [INFO ] Align RNA-seq reads to reference genome ..
[Tue 2026-01-27 01:45:38] [DEBUG] /data/home/dingjia/.local/share/R/blit/appmamba/envs/CIRIquant/bin/hisat2 -p 48 --dta -q -x /data/home/dingjia/pipeline/GRCh38.primary_assembly.genome.fa -1 /data/home/dingjia/blit_fastp/SRR25103074_1.fastq.gz -2 /data/home/dingjia/blit_fastp/SRR25103074_2.fastq.gz -t | /data/home/dingjia/.local/share/R/blit/appmamba/envs/CIRIquant/bin/samtools view -bS > /data/h…
[Tue 2026-01-27 01:59:50] [DEBUG] /data/home/dingjia/.local/share/R/blit/appmamba/envs/CIRIquant/bin/samtools sort --threads 48 -o /data/home/dingjia/blit_test/RNA_phs003316/result/SRR25103074.CIRI/align/SRR25103074.sorted.bam /data/home/dingjia/blit_test/RNA_phs003316/result/SRR25103074.CIRI/align/SRR25103074.bam
[Tue 2026-01-27 02:02:02] [DEBUG] /data/home/dingjia/.local/share/R/blit/appmamba/envs/CIRIquant/bin/samtools index -@ 48 /data/home/dingjia/blit_test/RNA_phs003316/result/SRR25103074.CIRI/align/SRR25103074.sorted.bam
[Tue 2026-01-27 02:02:17] [DEBUG] HISAT2 bam: SRR25103074.sorted.bam
[Tue 2026-01-27 02:02:17] [INFO ] Skipping gene abundance estimation
[Tue 2026-01-27 02:02:17] [INFO ] No circRNA information provided, run CIRI2 for junction site prediction ..
[Tue 2026-01-27 02:02:17] [INFO ] Running BWA-mem mapping candidate reads ..
[Tue 2026-01-27 02:02:17] [DEBUG] /data/home/dingjia/.local/share/R/blit/appmamba/envs/CIRIquant/bin/bwa mem -t 48 -T 19 /data/home/dingjia/pipeline/GRCh38.primary_assembly.genome.fa /data/home/dingjia/blit_fastp/SRR25103074_1.fastq.gz /data/home/dingjia/blit_fastp/SRR25103074_2.fastq.gz > /data/home/dingjia/blit_test/RNA_phs003316/result/SRR25103074.CIRI/circ/SRR25103074_unmapped.sam
[Tue 2026-01-27 02:22:10] [DEBUG] BWA-mem sam: /data/home/dingjia/blit_test/RNA_phs003316/result/SRR25103074.CIRI/circ/SRR25103074_unmapped.sam
[Tue 2026-01-27 02:22:10] [INFO ] Running CIRI2 for circRNA detection ..
[Tue 2026-01-27 02:22:10] [DEBUG] CIRI2.pl -I /data/home/dingjia/blit_test/RNA_phs003316/result/SRR25103074.CIRI/circ/SRR25103074_unmapped.sam -O /data/home/dingjia/blit_test/RNA_phs003316/result/SRR25103074.CIRI/circ/SRR25103074.ciri -F /data/home/dingjia/pipeline/GRCh38.primary_assembly.genome.fa -A /data/home/dingjia/pipeline/gencode.v34.annotation.gtf -0 -T 48 -G /data/home/dingjia/blit_test/…
[Tue 2026-01-27 02:29:35] [INFO ] Extract circular sequence
[Tue 2026-01-27 02:29:43] [100% ] [##################################################]
[Tue 2026-01-27 02:29:43] [INFO ] Building circular index ..
[Tue 2026-01-27 02:29:43] [DEBUG] /data/home/dingjia/.local/share/R/blit/appmamba/envs/CIRIquant/bin/hisat2-build -p 48 -f /data/home/dingjia/blit_test/RNA_phs003316/result/SRR25103074.CIRI/circ/SRR25103074_index.fa /data/home/dingjia/blit_test/RNA_phs003316/result/SRR25103074.CIRI/circ/SRR25103074_index
[Tue 2026-01-27 02:29:45] [DEBUG] De-novo index: /data/home/dingjia/blit_test/RNA_phs003316/result/SRR25103074.CIRI/circ/SRR25103074_index
[Tue 2026-01-27 02:29:45] [INFO ] De novo alignment for circular RNAs ..
[Tue 2026-01-27 02:29:45] [DEBUG] /data/home/dingjia/.local/share/R/blit/appmamba/envs/CIRIquant/bin/hisat2 -p 48 --dta -q -x /data/home/dingjia/blit_test/RNA_phs003316/result/SRR25103074.CIRI/circ/SRR25103074_index -1 /data/home/dingjia/blit_fastp/SRR25103074_1.fastq.gz -2 /data/home/dingjia/blit_fastp/SRR25103074_2.fastq.gz | /data/home/dingjia/.local/share/R/blit/appmamba/envs/CIRIquant/bin/sa…
[Tue 2026-01-27 02:42:10] [DEBUG] /data/home/dingjia/.local/share/R/blit/appmamba/envs/CIRIquant/bin/samtools sort --threads 48 -o /data/home/dingjia/blit_test/RNA_phs003316/result/SRR25103074.CIRI/circ/SRR25103074_denovo.sorted.bam /data/home/dingjia/blit_test/RNA_phs003316/result/SRR25103074.CIRI/circ/SRR25103074_denovo.bam
[Tue 2026-01-27 02:43:50] [DEBUG] /data/home/dingjia/.local/share/R/blit/appmamba/envs/CIRIquant/bin/samtools index -@ 48 /data/home/dingjia/blit_test/RNA_phs003316/result/SRR25103074.CIRI/circ/SRR25103074_denovo.sorted.bam
[Tue 2026-01-27 02:44:05] [DEBUG] De-novo bam: /data/home/dingjia/blit_test/RNA_phs003316/result/SRR25103074.CIRI/circ/SRR25103074_denovo.sorted.bam
[Tue 2026-01-27 02:44:05] [INFO ] Detecting reads containing Back-splicing signals
[Tue 2026-01-27 02:44:06] [INFO ] Detecting FSJ reads from genome alignment file
[Tue 2026-01-27 02:49:30] [INFO ] Merge bsj and fsj results
[Tue 2026-01-27 02:49:30] [INFO ] Loading annotation gtf ..
[Tue 2026-01-27 02:49:42] [INFO ] Output circRNA expression values
[Tue 2026-01-27 02:49:52] [INFO ] circRNA Expression profile: SRR25103074.gtf
[Tue 2026-01-27 02:49:52] [INFO ] Finished!
Done for SRR25103074, final result should be SRR25103074.CIRI.bed
End CIRIquant for SRR25103074 at 2026年 01月 27日 星期二 02:49:55 CST
Running scheduled exit task
Command process finished
System command succeed
----> Running FindCirc for SRR25103074
Setting environment variables: PATH
Running command (2026-01-27 02:49:56): bash
/data/home/dingjia/BLIT-pipeline/FindCirc/FindCirc.sh SRR25103074
/data/home/dingjia/blit_fastp /data/home/dingjia/blit_test/RNA_phs003316/result
48 /data/home/dingjia/BLIT-pipeline/config.sh
Start find_circ for SRR25103074 at 2026年 01月 27日 星期二 02:49:55 CST
1. Aligning reads...
[bam_sort_core] merging from 1 files and 48 in-memory blocks...
2. Fetching unmapped reads
3. Splitting into anchors
4. Aligning anchors and running find_circ
Done for SRR25103074, final result should be SRR25103074.find_circ.bed
End find_circ for SRR25103074 at 2026年 01月 27日 星期二 07:44:19 CST
Running scheduled exit task
Command process finished
System command succeed
----> Running Circexplorer2 for SRR25103074
Setting environment variables: PATH
Running command (2026-01-27 07:44:20): bash
/data/home/dingjia/BLIT-pipeline/Circexplorer2/Circexplorer2.sh SRR25103074
/data/home/dingjia/blit_fastp /data/home/dingjia/blit_test/RNA_phs003316/result
48 /data/home/dingjia/BLIT-pipeline/config.sh
Start circexplorer2 for SRR25103074 at 2026年 01月 27日 星期二 07:44:19 CST
1. Aligning reads with BWA
2. Running CIRCexplorer2 parse
3. Running CIRCexplorer2 annotate
CIRCexplorer parameters: /data/home/dingjia/.local/share/R/blit/appmamba/envs/Circexplorer2/bin/CIRCexplorer2 annotate -r /data/home/dingjia/pipeline/hg38_ref_all.txt -g /data/home/dingjia/pipeline/GRCh38.primary_assembly.genome.fa -b SRR25103074_circ2_result.txt -o SRR25103074_circ2_result_ann.txt
Start CIRCexplorer2 annotate at 08:00:45
Start to annotate fusion junctions...
Annotated 9876 fusion junctions!
Start to fix fusion junctions...
Fixed 5987 fusion junctions!
End CIRCexplorer2 annotate at 08:00:59
Done for SRR25103074, final result should be SRR25103074.circexplorer2.bed
End circexplorer2 for SRR25103074 at 2026年 01月 27日 星期二 08:01:14 CST
Running scheduled exit task
Command process finished
System command succeed
----> Running circRNA_finder for SRR25103074
Setting environment variables: PATH
Running command (2026-01-27 08:01:15): bash
/data/home/dingjia/BLIT-pipeline/circRNA_finder/circRNA_finder.sh SRR25103074
/data/home/dingjia/blit_fastp /data/home/dingjia/blit_test/RNA_phs003316/result
48 /data/home/dingjia/BLIT-pipeline/config.sh
Start circRNA_finder for SRR25103074 at 2026年 01月 27日 星期二 08:01:14 CST
Final result file does not exist, run it.
1. Aligning reads with STAR...
2. Running circRNA_finder post-processing...
3. Generating BED output...
Done for SRR25103074, final result: ../SRR25103074.circRNA_finder.bed
End circRNA_finder for SRR25103074 at 2026年 01月 27日 星期二 08:04:35 CST
Running scheduled exit task
Command process finished
System command succeed
===> Sample finished: SRR25103074
Checking if all tools have completed...
All tools completed. Starting aggregation...
Setting environment variables: PATH
Running command (2026-01-27 08:05:00): Rscript
/data/home/dingjia/BLIT-pipeline/aggr/aggr_beds.R
/data/home/dingjia/blit_test/RNA_phs003316/result
/data/home/dingjia/blit_test/RNA_phs003316/result/aggr
Reading GTF annotation data...
Extracting gene and region information...
Checking gtf data...
chr start end gene_id gene
<char> <int> <int> <char> <char>
1: chr1 11869 14409 ENSG00000223972 DDX11L1
2: chr1 14404 29570 ENSG00000227232 WASH7P
3: chr1 17369 17436 ENSG00000278267 MIR6859-1
4: chr1 29554 31109 ENSG00000243485 MIR1302-2HG
5: chr1 30366 30503 ENSG00000284332 MIR1302-2
6: chr1 34554 36081 ENSG00000237613 FAM138A
Scanning result bed files and extracting sample IDs...
10 sample(s) detected
Reading, joining & annotating circRNAs...
	handling SRR25103040
	handling SRR25103042
	handling SRR25103044
	handling SRR25103059
	handling SRR25103062
	handling SRR25103074
	handling SRR25103076
	handling SRR25103078
	handling SRR25103086
	handling SRR25103092
	=>61 solid circRNAs detected
	=>115 solid circRNAs detected
	=>2897 solid circRNAs detected
	=>3225 solid circRNAs detected
	=>3495 solid circRNAs detected
	=>3793 solid circRNAs detected
	=>5498 solid circRNAs detected
Done. Please check result *.aggr.txt in /data/home/dingjia/blit_test/RNA_phs003316/result/aggr	=>11132 solid circRNAs detected
Running scheduled exit task	=>13458 solid circRNAs detected
Command process finished	=>13023 solid circRNAs detected
System command succeed
Setting environment variables: PATH
Running command (2026-01-27 08:06:17): Rscript
/data/home/dingjia/BLIT-pipeline/aggr/aggr_dataset.R
/data/home/dingjia/blit_test/RNA_phs003316/result/aggr
/data/home/dingjia/blit_test/RNA_phs003316/result/aggr
/data/home/dingjia/BLIT-pipeline/PHS003316.txt
Scanning result aggr files...
Checking if all sample result data files could be found...
Merging result aggr files...
Outputing
Done. Check /data/home/dingjia/blit_test/RNA_phs003316/result/aggr/aggr_circRNA.tsv.gz
Running scheduled exit task
Command process finished
System command succeed
Aggr finished
Aggregated results in: /data/home/dingjia/blit_test/RNA_phs003316/result/aggr
