# Supplementary material for: BLIT: an R package for seamless integration of command-line bioinformatics tool universe
Source: Bioinform Adv. 2026 Mar 24;6(1):vbag088. doi: 10.1093/bioadv/vbag088 (PMC13183670; doi:10.1093/bioadv/vbag088)
Supplement: vbag088_Supplementary_Data [file vbag088_supplementary_data.zip › Supplementary_Table_S1_Tools_Dictionary.csv]

no.	tool	url
1	FastQC	https://www.bioinformatics.babraham.ac.uk/projects/fastqc/
2	fastp	https://github.com/OpenGene/fastp
3	Trimmomatic	http://www.usadellab.org/cms/?page=trimmomatic
4	Samtools	http://www.htslib.org/
5	BEDTools	https://bedtools.readthedocs.io/
6	BWA	http://bio-bwa.sourceforge.net/
7	Bowtie2	http://bowtie-bio.sourceforge.net/bowtie2/index.shtml
8	GATK	https://gatk.broadinstitute.org/
9	MultiQC	https://multiqc.info/
10	Snakemake	https://snakemake.readthedocs.io/
11	Nextflow	https://www.nextflow.io/
12	featureCounts	http://bioinf.wehi.edu.au/featureCounts/
13	htseq-count	https://htseq.readthedocs.io/
14	Picard	https://broadinstitute.github.io/picard/
15	Cutadapt	https://cutadapt.readthedocs.io/
16	STAR	https://github.com/alexdobin/STAR
17	Salmon	https://combine-lab.github.io/salmon/
18	Kallisto	https://pachterlab.github.io/kallisto/
19	Subread	http://subread.sourceforge.net/
20	Docker	https://www.docker.com/
21	Singularity	https://sylabs.io/singularity/
22	BCFtools	https://samtools.github.io/bcftools/
23	HISAT2	https://daehwankimlab.github.io/hisat2/
24	StringTie	https://ccb.jhu.edu/software/stringtie/
25	RSEM	https://deweylab.github.io/RSEM/
26	CellRanger	https://support.10xgenomics.com/single-cell-gene-expression/software/pipelines/latest/installation
27	Ensembl VEP	https://www.ensembl.org/info/docs/tools/vep/index.html
28	Minimap2	https://github.com/lh3/minimap2
29	UMI-tools	https://umi-tools.readthedocs.io/
30	SnpEff	https://pcingola.github.io/SnpEff/
31	ANNOVAR	https://annovar.openbioinformatics.org/
32	Manta	https://github.com/Illumina/manta
33	FreeBayes	https://github.com/freebayes/freebayes
34	MuTect2	https://gatk.broadinstitute.org/hc/en-us/articles/360037593851-Mutect2
35	VarScan	http://varscan.sourceforge.net/
36	DeepVariant	https://github.com/google/deepvariant
37	LoFreq	https://csb5.github.io/lofreq/
38	Strelka	https://github.com/Illumina/strelka
39	HOMER	http://homer.ucsd.edu/homer/
40	BBMap	https://sourceforge.net/projects/bbmap/
41	Skewer	https://github.com/relipmoc/skewer
42	Trim Galore	https://www.bioinformatics.babraham.ac.uk/projects/trim_galore/
43	FLAIR	https://github.com/BrooksLabUCSC/flair
44	Cuffdiff	http://cole-trapnell-lab.github.io/cufflinks/
45	gffcompare	https://ccb.jhu.edu/software/stringtie/gffcompare.shtml
46	TACO	https://tacorna.github.io/
47	Alevin	https://combine-lab.github.io/alevin/
48	TOIL	https://toil.readthedocs.io/
49	Sickle	https://github.com/najoshi/sickle
50	SOAPnuke	https://github.com/BGI-flexlab/SOAPnuke
51	Cromwell	https://github.com/broadinstitute/cromwell
52	VarDict	https://github.com/AstraZeneca-NGS/VarDict
53	Platypus	https://github.com/andyrimmer/Platypus
54	CNVnator	https://github.com/abyzovlab/CNVnator
55	LUMPY	https://github.com/arq5x/lumpy-sv
56	BreakDancer	https://github.com/genome/breakdancer
57	Flexbar	https://github.com/seqan/flexbar
58	nf-core	https://nf-co.re/
59	TopHat	https://ccb.jhu.edu/software/tophat/index.shtml
60	Drop-seq Tools	https://github.com/broadinstitute/Drop-seq
61	VEP	https://www.ensembl.org/info/docs/tools/vep/index.html
