# Supplementary material for: BLIT: an R package for seamless integration of command-line bioinformatics tool universe
Source: Bioinform Adv. 2026 Mar 24;6(1):vbag088. doi: 10.1093/bioadv/vbag088 (PMC13183670; doi:10.1093/bioadv/vbag088)
Supplement: vbag088_Supplementary_Data [file vbag088_supplementary_data.zip › Supplementary_Table_S2_Bibliometric_Analysis.xlsx]

## Sheet: Sheet1
# Supplementary Table S2: Bibliometric Analysis Code # This script queries Europe PMC (2022-2024) for bioinformatics tool usage frequency. # Input: List of tools from community metrics (Supplementary Table S1) # Output: Publication counts for tool prioritization in BLIT library(httr) library(jsonlite) library(dplyr) get_epmc_count <- function(tool) { query <- paste0('"', tool, '" AND ', '(bioinfo…
