# Supplementary material for: BLIT: an R package for seamless integration of command-line bioinformatics tool universe
Source: Bioinform Adv. 2026 Mar 24;6(1):vbag088. doi: 10.1093/bioadv/vbag088 (PMC13183670; doi:10.1093/bioadv/vbag088)
Supplement: vbag088_Supplementary_Data [file vbag088_supplementary_data.zip › Supplementary_Table_S3_Tool_Collection_Worksheet.xlsx]

## Sheet: General tools
No.	Tool Name	Usage Frequency (in publications, past 3 years)	Category / Subcategory	Function Description	Tool URL
1	TOIL	23052	Workflow Management	A workflow management system supporting large-scale parallel computation in bioinformatics	https://toil.readthedocs.io/
2	FastQC	17731	Quality Control	Performs basic quality assessment of raw sequencing data	https://www.bioinformatics.babraham.ac.uk/projects/fastqc/
3	fastp	16419	Data Preprocessing	Rapidly performs quality trimming, adapter removal, and filtering	https://github.com/OpenGene/fastp
4	Trimmomatic	11639	Quality Trimming	Removes sequencing adapters and low-quality segments	http://www.usadellab.org/cms/?page=trimmomatic
5	Skewer	10292	Adapter Removal	Fast and accurate adapter trimming and quality control	https://github.com/relipmoc/skewer
6	Docker	4989	Container Management	Containerization tool for isolating runtime environments to ensure reproducible workflows	https://www.docker.com/
7	Cutadapt	3934	Adapter Removal	Removes Illumina sequencing adapters and low-quality bases	https://cutadapt.readthedocs.io/
8	Sickle	3703	Quality Trimming	A window-based adaptive trimming tool for quality control	https://github.com/najoshi/sickle
9	BBMap	3138	Cleaning/Mapping	Provides versatile modules for mapping, trimming, and error correction in high-throughput data	https://sourceforge.net/projects/bbmap/
10	Nextflow	2600	Workflow Management	Manages and executes reproducible workflows, supporting multiple platforms and parallelization	https://www.nextflow.io/
11	Trim Galore	1972	Integrated Preprocessing	A wrapper tool combining FastQC and Cutadapt for automated quality control and adapter removal	https://www.bioinformatics.babraham.ac.uk/projects/trim_galore/
12	Snakemake	1689	Workflow Management	Constructs rule-based analysis workflows for automation and parallelization	https://snakemake.readthedocs.io/
13	MultiQC	1340	Report Aggregation	Aggregates results from multiple tools into a unified report	https://multiqc.info/
14	Singularity	1294	Container Management	A container tool for HPC environments, ensuring portability and reproducibility	https://sylabs.io/singularity/
15	SOAPnuke	1033	Data Preprocessing	Supports filtering, trimming, and quality control for large-scale sequencing data	https://github.com/BGI-flexlab/SOAPnuke
16	Cromwell	691	Workflow Engine	A workflow execution engine supporting WDL for large-scale bioinformatics workflow management	https://github.com/broadinstitute/cromwell
17	LoFreq	561	High-sensitivity Variant Calling	Detects low-frequency variants, commonly used in viral or tumor data	https://csb5.github.io/lofreq/
18	Flexbar	432	Adapter Removal, Quality Trimming	Performs preprocessing tasks including adapter removal, quality control, and barcode demultiplexing	https://github.com/seqan/flexbar
19	nf-core	191	Workflow Repository	Provides a curated collection of Nextflow-based bioinformatics workflows	https://nf-co.re/

## Sheet: Genomics
No.	Tool Name	Usage Frequency (in publications, past 3 years)	Category / Subcategory	Function Description	Tool URL
1	BWA	19594	Genomic Alignment	Aligns short sequencing reads (e.g., Illumina data) to a reference genome	http://bio-bwa.sourceforge.net/
2	Samtools	18817	Genomic Tools	Processes genomic data, performs format conversion, indexing, and statistics	http://www.htslib.org/
3	VEP	14053	Variant Annotation	Annotates genomic variants and predicts functional impacts	https://www.ensembl.org/info/docs/tools/vep/index.html
4	GATK	11016	Variant Calling	Detects genomic variants including SNPs and Indels	https://gatk.broadinstitute.org/
5	BCFtools	10911	Genomic Tools	Processes and filters VCF/BCF files; often used in conjunction with Samtools	https://samtools.github.io/bcftools/
6	Bowtie2	7729	Genomic Alignment	Efficient short-read aligner widely used in genomic studies	http://bowtie-bio.sourceforge.net/bowtie2/index.shtml
7	Picard	4871	Genomic Tools	Provides tools for quality assessment, duplicate marking, and file format conversion	https://broadinstitute.github.io/picard/
8	Minimap2	4346	Genomic Alignment	Alignment tool optimized for long-read sequencing data	https://github.com/lh3/minimap2
9	BEDTools	4193	Genomic Tools	Analyzes and manipulates genomic intervals and datasets	https://bedtools.readthedocs.io/
10	SnpEff	4082	Variant Annotation	Annotates SNPs and predicts their biological effects	https://pcingola.github.io/SnpEff/
11	ANNOVAR	3351	Variant Annotation	Multifunctional variant annotation platform integrating multiple databases	https://annovar.openbioinformatics.org/
12	Manta	2302	Structural Variant Detection	Detects structural variants such as inversions, insertions, and deletions	https://github.com/Illumina/manta
13	FreeBayes	1775	Variant Calling	Detects genetic variants and supports multiple variant types	https://github.com/freebayes/freebayes
14	LUMPY	1722	Variant Calling	Detects structural variants including large insertions and deletions	https://github.com/arq5x/lumpy-sv
15	VarScan	1071	Variant Calling	Detects SNPs and Indels in sequencing data	http://varscan.sourceforge.net/
16	Strelka	1055	Variant Calling	Specialized in small variant detection (SNPs, Indels)	https://github.com/Illumina/strelka
17	DeepVariant	531	Variant Calling	Uses deep learning for highly accurate variant calling	https://github.com/google/deepvariant
18	Platypus	493	Variant Calling	High-precision variant caller for high-throughput sequencing data	https://github.com/andyrimmer/Platypus
19	VarDict	324	Variant Calling	Variant caller designed specifically for cancer samples	https://github.com/AstraZeneca-NGS/VarDict
20	CNVnator	308	Copy Number Variant Tool	Detects copy number variations in genomic data	https://github.com/abyzovlab/CNVnator
21	BreakDancer	161	Variant Calling	Detects structural variants in genomes	https://github.com/genome/breakdancer

## Sheet: Transcriptomics
No.	Tool Name	Usage Frequency (in publications, past 3 years)	Category / Subcategory	Function Description	Tool URL
1	STAR	100823	Transcriptome Alignment	Aligns and quantifies RNA-seq data	https://github.com/alexdobin/STAR
2	HISAT2	22039	Transcriptome Alignment	Efficient alignment tool for transcriptomic data, supports large-scale datasets	https://daehwankimlab.github.io/hisat2/
3	HOMER	15728	Regulatory Element Analysis	Analyzes transcription factor binding sites and cis-regulatory elements	http://homer.ucsd.edu/homer/
4	Salmon	15232	Transcriptome Quantification	Rapid expression quantification for RNA-seq data using a k-mer-based model	https://combine-lab.github.io/salmon/
5	StringTie	9823	Transcriptome Quantification	Assembles transcripts and quantifies expression from RNA-seq data	https://ccb.jhu.edu/software/stringtie/
6	Drop-seq Tools	7524	Transcriptome Tools	Toolset designed for Drop-seq data, enabling high-throughput single-cell transcriptome analysis	https://github.com/broadinstitute/Drop-seq
7	Subread	6610	Alignment & Counting	Provides read alignment and expression calculation for RNA-seq data	http://subread.sourceforge.net/
8	FLAIR	6600	Alternative Splicing Analysis	Performs splice junction analysis for long-read RNA-seq data	https://github.com/BrooksLabUCSC/flair
9	featureCounts	5110	Transcriptome Quantification	Calculates gene expression counts from RNA-seq data	http://bioinf.wehi.edu.au/featureCounts/
10	RSEM	3185	Transcriptome Quantification	Estimates transcript abundance from RNA-seq data	https://deweylab.github.io/RSEM/
11	CellRanger	2899	Single-cell Pipeline	Official 10x Genomics tool for processing single-cell transcriptome data	https://support.10xgenomics.com/single-cell-gene-expression/software/pipelines/latest/installation
12	Ensembl VEP	2853	Variant Annotation	Annotates and predicts functional impacts of variants from RNA-seq data	https://www.ensembl.org/info/docs/tools/vep/index.html
13	Kallisto	2793	Transcriptome Quantification	Quantifies expression from RNA-seq data using pseudoalignment	https://pachterlab.github.io/kallisto/
14	TopHat	1994	Transcriptome Alignment	Bowtie-based RNA-seq aligner with splice junction detection	https://ccb.jhu.edu/software/tophat/index.shtml
15	MuTect2	1175	Variant Detection	Detects variants in tumor samples, supports single-cell variant analysis	https://gatk.broadinstitute.org/hc/en-us/articles/360037593851-Mutect2
16	TACO	922	Transcript Assembly Integration	Integrates RNA-seq assemblies from multiple samples to define consensus transcripts	https://tacorna.github.io/
17	Alevin	629	Transcriptome Quantification	Rapid and efficient quantification tool optimized for 10x Genomics data	https://combine-lab.github.io/alevin/
18	Cuffdiff	539	Differential Expression	Part of Cufflinks suite, performs differential expression analysis	http://cole-trapnell-lab.github.io/cufflinks/
19	gffcompare	344	Annotation Comparison	Compares and evaluates consistency between GTF/GFF annotations and assembly results	https://ccb.jhu.edu/software/stringtie/gffcompare.shtml
20	UMI-tools	160	UMI Processing	Processes Unique Molecular Identifiers to remove PCR duplication artifacts	https://umi-tools.readthedocs.io/
21	htseq-count	82	Expression Counting	Counts reads per gene in RNA-seq data based on annotation files	https://htseq.readthedocs.io/
