# Supplementary material for: BLIT: an R package for seamless integration of command-line bioinformatics tool universe
Source: Bioinform Adv. 2026 Mar 24;6(1):vbag088. doi: 10.1093/bioadv/vbag088 (PMC13183670; doi:10.1093/bioadv/vbag088)
Supplement: vbag088_Supplementary_Data [file vbag088_supplementary_data.zip › Supplementary_Table_S4_Comparative_Analysis.xlsx]

## Sheet: Sheet1
BLIT versus Other Comparable Tools
	Primary Design Goal	Workflow Abstraction	Language Integration	Reproducibility	Parallel Execution	Checkpoint & Resume	Multi-Environment Support	Community & Ecosystem	Native R Syntax for CLI Construction	Command Transparency in Workflow Definition	Easy to Learn	Code Repository
BLIT	Interactive & Command-Level Parallelism	✅	✅	✅	✅	❌	✅	❌	✅	✅	✅	https://github.com/WangLabCSU/blit
Snakemake	Declarative Pipeline Management	✅	✅	✅	✅	✅	✅	✅	❌	✅	❌	https://github.com/snakemake/snakemake
Nextflow	Data-Driven Pipeline Management	✅	❌	✅	✅	✅	✅	✅	❌	✅	❌	https://github.com/nextflow-io/nextflow
system()	Basic System Command Execution	❌	✅	❌	❌	❌	❌	❌	✅	✅	✅	Base R (builtin)
targets	R Project Reproducibility	✅	✅	✅	✅	✅	❌	❌	❌	❌	❌	https://github.com/ropensci/targets
make	File-Based Build Automation	✅	❌	✅	✅	❌	❌	❌	❌	✅	❌	https://www.gnu.org/software/make/
